# Supplementary material for: Dataset for distribution of SIDER2 elements in the Leishmania major genome and transcriptome
Source: Data Brief. 2017 Jan 10;11:39–43. doi: 10.1016/j.dib.2017.01.001 (PMC5247276; doi:10.1016/j.dib.2017.01.001)
Supplement: Supplementary file 2 — Supplementary file 1. An Excel file containing the 1100 SIDER2 elements identified in the genome of L. major. The coordinates for each element are provided, the transcripts in which the elements are embedded (if any) and the relative expression levels (promastigote stage) of the SIDER2-containing transcripts are also included. Abbreviations: 5′UTR and 3′UTR, 5′- and 3′-untranslated regions, respectively; IR, intergenic regions; SSRc and SSRd, convergent and divergent strand-switch regions, respectively. [file mmc2.xlsx]

## Sheet: SIDER2
Name	Coordinates	Strand	Subfamily	Size	Transcript_name	Transcript_Expr (TPM)	Log2(Texp/avgTexp)	Transcript_strand	Reference_gene	Location	Location_details	Concordance	Structural_details	Remarks
LmjF.01A.S2.010	LmjF.01:24195-24818	+	01A	624	LmjF.01.T0090	17.4583	17.4583	-	LmjF.01.0090	3'UTR	undefined	antisense	Complete	-
LmjF.01A.S2.020	LmjF.01:35458-36038	-	01A	581	LmjF.01.T0135	46.5748	-0.302587	-	unknown	undefined	undefined	sense	Complete	-
LmjF.01A.S2.030	LmjF.01:54543-55179	-	01A	637	LmjF.01.T0213	37.3958	-0.397915	-	unknown	undefined	undefined	sense	Complete	-
LmjF.01A.S2.040	LmjF.01:73296-73787	+	01A	492	LmjF.01.T0290	86.6004	-0.0332181	-	LmjF.01.0290	3'UTR	poly-A site	antisense	Complete	-
LmjF.01B.S2.050	LmjF.01:111484-111700	-	01B	217	-	-	0	-	-	IR	undefined	antisense	Truncated at 3’	-
LmjF.01B.S2.060	LmjF.01:126256-126645	-	01B	390	LmjF.01.T0480	75.7088	-0.0915918	+	LmjF.01.0480	3'UTR	undefined	antisense	Complete	-
LmjF.01B.S2.070	LmjF.01:133528-133993	+	01B	466	LmjF.01.T0500	22.1599	-0.625171	+	LmjF.01.0500	3'UTR	undefined	sense	Complete	-
LmjF.01B.S2.080	LmjF.01:201663-202132	+	01B	470	LmjF.01.T0680	55.3311	-0.227769	+	LmjF.01.0680	3'UTR	undefined	sense	Complete	-
LmjF.02.S2.010	LmjF.02:201532-202089	-	Orphan	558	-	-	0	-	-	IR	undefined	sense	Complete	-
LmjF.02A.S2.020	LmjF.02:254439-254909	-	02A	471	LmjF.02.T0570	31.0059	-0.479293	-	LmjF.02.0570	3'UTR	undefined	sense	Complete	-
LmjF.02A.S2.030	LmjF.02:264193-264664	-	02A	472	-	-	0	-	-	SSRd	undefined	undefined	Complete	-
LmjF.02B.S2.040	LmjF.02:314255-314875	+	02B-27	621	LmjF.02.T0600	27.2604	-0.535206	+	LmjF.02.0600	3'UTR	undefined	sense	Complete	LmjF.27-2B.S2.380 belongs to this subfamily
LmjF.02B.S2.050	LmjF.02:343568-344188	+	02B-27	621	LmjF.02.T0700	1.76745	-1.72339	+	LmjF.02.0700	3'UTR	undefined	sense	Complete	LmjF.27-2B.S2.380 belongs to this subfamily
LmjF.03.S2.010	LmjF.03:171063-171621	+	Orphan	559	LmjF.03.T0480	35.9842	-0.414626	+	LmjF.03.0480	3'UTR	undefined	sense	Complete	-
LmjF.03A.S2.020	LmjF.03:225774-226050	+	03A	277	LmjF.03.T0605	24.2523	-0.585986	+	unknown	undefined	undefined	sense	Complete	-
LmjF.03A.S2.030	LmjF.03:236289-236573	+	03A	285	LmjF.03.T0640	35.9978	-0.414462	+	LmjF.03.0640	3'UTR	undefined	sense	Complete	-
LmjF.03.S2.040	LmjF.03:252506-253065	+	Orphan	560	-	-	0	-	-	IR	undefined	sense	Complete	-
LmjF.03A.S2.050	LmjF.03:258241-258513	+	03A	273	LmjF.03.T0680	9.35852	-0.999531	+	LmjF.03.0680	3'UTR	undefined	sense	Complete	-
LmjF.03A.S2.060	LmjF.03:314559-314767	-	03A	209	LmjF.03.T0805	0	0	.	unknown	undefined	undefined	sense	Complete	-
LmjF.04A.S2.010	LmjF.04:7940-8452	+	04A	513	LmjF.04.T0010	97.9706	0.0203577	+	LmjF.04.0010	3'UTR	poly-A site	sense	Complete	-
LmjF.04A.S2.020	LmjF.04:19396-19904	-	04A	509	LmjF.04.T0040	462.65	0.694514	+	LmjF.04.0040	3'UTR	undefined	antisense	Complete	-
LmjF.04A.S2.030	LmjF.04:38207-38582	+	04A	376	LmjF.04.T0090	43.381	-0.333439	+	LmjF.04.0090	3'UTR	undefined	sense	Complete	-
LmjF.04A.S2.040	LmjF.04:108240-108569	+	04A	330	LmjF.04.T0320	11.5353	-0.90871	+	LmjF.04.0320	3'UTR	undefined	sense	Complete	-
LmjF.04.S2.050	LmjF.04:181541-181940	-	Orphan	400	LmjF.04.T0465	18.7931	-0.696739	-	LmjF.04.0465	3'UTR	poly-A site	sense	Complete	-
LmjF.04.S2.060	LmjF.04:290983-291401	-	Orphan	419	LmjF.04.T0720	34.877	-0.428199	-	LmjF.04.0720	3'UTR	poly-A site	sense	Complete	-
LmjF.04B.S2.070	LmjF.04:335386-335833	-	04B	448	LmjF.04.T0865	78.3827	-0.0765179	-	unknown	undefined	undefined	sense	Complete	-
LmjF.04B.S2.080	LmjF.04:367734-368179	+	04B	446	-	-	0	-	-	IR	undefined	antisense	Complete	-
LmjF.04B.S2.090	LmjF.04:396527-396906	-	04B	380	LmjF.04.T1045	38.1056	-0.38975	-	unknown	undefined	undefined	sense	Complete	-
LmjF.04B.S2.100	LmjF.04:399635-400023	-	04B	389	LmjF.04.T1055	7.47737	-1.09699	-	unknown	undefined	undefined	sense	Complete	-
LmjF.04C.S2.110	LmjF.04:432397-432804	-	04C	408	LmjF.04.T1167	71.9399	-0.113768	-	unknown	undefined	undefined	sense	Complete	-
LmjF.04C.S2.120	LmjF.04:443504-443911	+	04C	408	LmjF.04.T1180	59.3797	-0.1971	-	LmjF.04.1180	3'UTR	undefined	sense	Complete	-
LmjF.05A.S2.010	LmjF.05:21415-21869	+	05A	455	LmjF.05.T0060	120.338	0.109666	+	LmjF.05.0060	3'UTR	undefined	sense	Complete	-
LmjF.05A.S2.020	LmjF.05:30667-31193	+	05A	527	LmjF.05.T0100	176.444	0.275869	+	LmjF.05.0100	3'UTR	undefined	sense	Complete	-
LmjF.05A.S2.030	LmjF.05:40439-40920	+	05A	482	LmjF.05.T0130	116.106	0.0941184	+	LmjF.05.0130	3'UTR	undefined	sense	Complete	-
LmjF.05A.S2.040	LmjF.05:44063-44534	+	05A	472	LmjF.05.T0140	50.2392	-0.269695	+	LmjF.05.0140	3'UTR	undefined	sense	Complete	-
LmjF.05A.S2.050	LmjF.05:91535-91951	+	05A	417	LmjF.05.T0287	5.91661	-1.19867	+	unknown	undefined	undefined	sense	Complete	-
LmjF.05B.S2.060	LmjF.05:133308-133703	-	05B	396	LmjF.05.T0400	81.4457	-0.0598701	+	LmjF.05.0400	3'UTR	undefined	sense	Complete	-
LmjF.05B.S2.070	LmjF.05:146112-146515	+	05B	404	LmjF.05.T0445	0.297046	-2.49791	+	unknown	undefined	undefined	sense	Complete	-
LmjF.05B.S2.080	LmjF.05:150814-151203	+	05B	390	LmjF.05.T0460	95.7939	0.0105998	+	LmjF.05.0460	3'UTR	undefined	sense	Complete	-
LmjF.05.S2.090	LmjF.05:222898-223519	+	Orphan	622	LmjF.05.T0650	130.09	0.143505	+	LmjF.05.0650	3'UTR	undefined	sense	Complete	-
LmjF.05.S2.100	LmjF.05:355977-356325	+	Orphan	349	LmjF.05.T0950	99.4802	0.0269987	+	LmjF.05.0950	3'UTR	poly-A site	sense	Complete	-
LmjF.05C.S2.110	LmjF.05:384476-384929	-	05C	454	LmjF.05.T1045	4.79417	-1.29003	+	unknown	SSRd	undefined	undefined	Complete	-
LmjF.05C.S2.120	LmjF.05:386840-387293	+	05C	454	LmjF.05.T1050	69.3098	-0.129943	+	LmjF.05.1050	3'UTR	undefined	sense	Complete	-
LmjF.05D.S2.130	LmjF.05:437369-437922	-	05D	554	LmjF.05.T1210	119.183	0.105478	-	LmjF.05.1210	3'UTR	poly-A site	sense	Complete	-
LmjF.05D.S2.140	LmjF.05:440607-441147	-	05D	541	LmjF.05.T1214	5.66717	-1.21737	+	unknown	undefined	undefined	antisense	Complete	-
LmjF.05D.S2.150	LmjF.05:446993-447531	+	05D	539	LmjF.05.T1217	2.38032	-1.5941	+	LmjF.05.snoRNA0084|LmjF.05.snoRNA0090|LmjF.05.snoRNA0082|LmjF.05.snoRNA0064|LmjF.05.snoRNA0080|LmjF.05.snoRNA0092|LmjF.05.snoRNA0091|LmjF.05.snoRNA0074|LmjF.05.snoRNA0087|LmjF.05.snoRNA0086|LmjF.05.snoRNA0085|LmjF.05.snoRNA0081|LmjF.05.snoRNA0068|LmjF.05.snoRNA0089|LmjF.05.snoRNA0063|LmjF.05.snoRNA0079|LmjF.05.snoRNA0072|LmjF.05.snoRNA0073|LmjF.05.snoRNA0071|LmjF.05.snoRNA0076|LmjF.05.snoRNA0077|…	undefined	undefined	sense	Complete	-
LmjF.06A.S2.010	LmjF.06:6772-7350	+	06A	579	LmjF.06.T0025	60.5644	-0.18852	-	unknown	undefined	undefined	antisense	Complete	-
LmjF.06A.S2.020	LmjF.06:19914-20498	-	06A	585	LmjF.06.T0050	178.797	0.281622	-	LmjF.06.0050	3'UTR	undefined	sense	Complete	-
LmjF.06B.S2.030	LmjF.06:137199-137712	+	06B	514	LmjF.06.T0400	42.4121	-0.343248	+	LmjF.06.0400	3'UTR	undefined	sense	Complete	-
LmjF.06B.S2.040	LmjF.06:179682-180325	+	06B	644	LmjF.06.T0515	26.6885	-0.544414	+	unknown	undefined	undefined	sense	Complete	-
LmjF.06B.S2.050	LmjF.06:189107-189703	+	06B	597	LmjF.06.T0530	33.241	-0.449065	+	LmjF.06.0530	3'UTR	poly-A site	sense	Complete	-
LmjF.06B.S2.060	LmjF.06:216207-216591	+	06B	385	LmjF.06.T0610	45.8244	-0.309641	+	LmjF.06.0610	3'UTR	undefined	sense	Truncated at 5’	-
LmjF.06B.S2.070	LmjF.06:243659-244252	+	06B	594	LmjF.06.T0650	56.1347	-0.221506	+	LmjF.06.0650	3'UTR	undefined	sense	Complete	-
LmjF.06.S2.080	LmjF.06:287079-287485	-	Orphan	407	LmjF.06.T0730	88.5921	-0.0233428	+	LmjF.06.0730	3'UTR	poly-A site	antisense	Complete	-
LmjF.06C.S2.090	LmjF.06:444313-444843	+	06C	531	LmjF.06.T1060	33.6875	-0.443269	+	LmjF.06.1060	3'UTR	undefined	sense	Complete	-
LmjF.06C.S2.100	LmjF.06:448945-449460	+	06C	516	LmjF.06.T1080	30.5515	-0.485706	+	LmjF.06.1080	3'UTR	undefined	sense	Complete	-
LmjF.06C.S2.110	LmjF.06:454382-454867	+	06C	486	LmjF.06.T1100	39.7858	-0.37101	+	LmjF.06.1100	3'UTR	undefined	sense	Complete	-
LmjF.06C.S2.120	LmjF.06:461005-461373	+	06C	369	LmjF.06.T1112	30.672	-0.483996	+	unknown	undefined	undefined	sense	Complete	-
LmjF.06C.S2.130	LmjF.06:485502-486013	+	06C	512	LmjF.06.T1210	56.8146	-0.216278	+	LmjF.06.1210	3'UTR	undefined	sense	Complete	-
LmjF.06C.S2.140	LmjF.06:493838-494331	-	06C	494	LmjF.06.T1240	32.8399	-0.454336	+	LmjF.06.1240	3'UTR	undefined	antisense	Complete	-
LmjF.06.S2.150	LmjF.06:504508-505030	-	Orphan	523	LmjF.06.T1280	99.1369	0.0254975	-	LmjF.06.1280	3'UTR	poly-A site	sense	Complete	-
LmjF.06.S2.160	LmjF.06:506325-506768	-	Orphan	444	LmjF.06.T1290	610.453	0.814914	-	LmjF.06.1290	3'UTR	undefined	sense	Complete	-
LmjF.06D-22.S2.170	LmjF.06:511330-511852	+	06D-22	523	LmjF.06.T1295	5.13376	-1.2603	-	unknown	undefined	undefined	sense	Complete	Located in a duplicated region also present in chromosome 22
LmjF.07A.S2.010	LmjF.07:13398-13842	+	07A	445	LmjF.07.T0030	94.2651	0.00361279	+	LmjF.07.0030	5'UTR	undefined	sense	Complete	-
LmjF.07A.S2.020	LmjF.07:20641-21213	+	07A	573	LmjF.07.T0050	58.6553	-0.202431	+	LmjF.07.0050	3'UTR	poly-A site	sense	Complete	-
LmjF.07A.S2.030	LmjF.07:27784-28224	+	07A	441	LmjF.07.T0085	29.9949	-0.493691	+	unknown	undefined	undefined	sense	Complete	-
LmjF.07A.S2.040	LmjF.07:59030-59520	+	07A	491	-	-	0	+	-	SSRc	undefined	undefined	Complete	-
LmjF.07A.S2.050	LmjF.07:60173-60810	-	07A	638	LmjF.07.T0160	33.4806	-0.445944	-	LmjF.07.0160	3'UTR	poly-A site	sense	Complete	-
LmjF.07A.S2.060	LmjF.07:105534-106168	-	07A	635	LmjF.07.T0265	55.9645	-0.222825	-	unknown	undefined	undefined	sense	Complete	-
LmjF.07A.S2.070	LmjF.07:166982-167519	-	07A	538	LmjF.07.T0370	22.8717	-0.61144	-	LmjF.07.0370	3'UTR	poly-A site	sense	Complete	-
LmjF.07A.S2.080	LmjF.07:193644-194184	-	07A	541	LmjF.07.T0410	42.4675	-0.342681	-	LmjF.07.0410	3'UTR	undefined	sense	Complete	-
LmjF.07.S2.090	LmjF.07:208721-209272	-	Orphan	552	-	-	0	-	-	SSRd	undefined	undefined	Complete	-
LmjF.07.S2.100	LmjF.07:246243-246854	-	Orphan	612	LmjF.07.T0530	67.9037	-0.138845	+	LmjF.07.0530	3'UTR	undefined	antisense	Complete	-
LmjF.07.S2.110	LmjF.07:305569-306170	+	Orphan	602	LmjF.07.T0650	27.6475	-0.529083	+	LmjF.07.0650	3'UTR	undefined	sense	Complete	-
LmjF.07A.S2.120	LmjF.07:339350-339700	-	07A	351	LmjF.07.T0732	47.4805	-0.294223	+	unknown	undefined	undefined	antisense	Complete	-
LmjF.07.S2.130	LmjF.07:370335-370824	+	Orphan	490	LmjF.07.T0770	144.21	0.188256	+	LmjF.07.0770	3'UTR	undefined	sense	Complete	-
LmjF.07B.S2.140	LmjF.07:506142-506696	+	07B	555	LmjF.07.T0950	59.1185	-0.199015	+	LmjF.07.0950	3'UTR	undefined	sense	Complete	-
LmjF.07B.S2.150	LmjF.07:531453-532018	+	07B	566	LmjF.07.T1030	54.6417	-0.233214	+	LmjF.07.1030	3'UTR	undefined	sense	Complete	-
LmjF.07B.S2.160	LmjF.07:553611-554090	+	07B	480	LmjF.07.T1085	3.269	-1.45632	+	unknown	undefined	undefined	sense	Complete	-
LmjF.07B.S2.170	LmjF.07:562850-563429	+	07B	580	LmjF.07.T1110	78.2186	-0.0774277	+	LmjF.07.1110	3'UTR	undefined	sense	Complete	-
LmjF.07B.S2.180	LmjF.07:566459-566931	+	07B	473	LmjF.07.T1125	44.5764	-0.321633	+	unknown	undefined	undefined	sense	Complete	-
LmjF.07B.S2.190	LmjF.07:571037-571638	+	07B	602	LmjF.07.T1140	127.382	0.134371	+	LmjF.07.1140	3'UTR	undefined	sense	Complete	-
LmjF.08A.S2.010	LmjF.08:34690-35144	+	08A	493	LmjF.08.T0110	55.1268	-0.229375	+	LmjF.08.0110	3'UTR	undefined	sense	Complete	-
LmjF.08A.S2.020	LmjF.08:104418-104908	+	08A	491	LmjF.08.T0293	6.86214	-1.13428	+	unknown	undefined	undefined	sense	Complete	-
LmjF.08.S2.030	LmjF.08:281364-281897	+	Orphan	534	LmjF.08.T0662	20.1444	-0.666583	+	unknown	undefined	undefined	sense	Complete	-
LmjF.08B.S2.040	LmjF.08:418476-418883	-	08B	408	-	-	0	-	-	IR	undefined	sense	Complete	-
LmjF.08B.S2.050	LmjF.08:446232-446626	-	08B	395	LmjF.08.T0990	20.8901	-0.650797	-	LmjF.08.0990	3'UTR	undefined	sense	Complete	-
LmjF.08C.S2.060	LmjF.08:483529-484057	-	08C	529	LmjF.08.T1091	19.3186	-0.684762	-	unknown	undefined	undefined	sense	Complete	-
LmjF.08C.S2.070	LmjF.08:486615-487142	+	08C	528	LmjF.08.T1094	0	0	.	unknown	SSRd	undefined	undefined	Complete	-
LmjF.08C.S2.080	LmjF.08:491712-492324	-	08C	613	LmjF.08.T1095	4.55372	-1.31237	.	unknown	SSRd	undefined	undefined	Complete	-
LmjF.08C.S2.090	LmjF.08:495329-495941	+	08C	613	LmjF.08.T1098	81.9229	-0.0573327	+	unknown	undefined	undefined	sense	Complete	-
LmjF.08B.S2.100	LmjF.08:530591-530964	+	08B	399	-	-	0	+	-	IR	undefined	sense	Complete	-
LmjF.08B.S2.110	LmjF.08:534271-534715	+	08B	445	-	-	0	-	-	IR	undefined	antisense	Complete	-
LmjF.08B.S2.120	LmjF.08:546251-546716	+	08B	466	LmjF.08.T1225	8.94292	-1.01926	+	LmjF.08.1225	3'UTR	undefined	sense	Complete	-
LmjF.08B.S2.130	LmjF.08:557060-557520	+	08B	461	LmjF.08.T1237	2.96032	-1.4994	+	unknown	undefined	undefined	sense	Complete	-
LmjF.08B.S2.140	LmjF.08:569060-569525	+	08B	466	LmjF.08.T1270	10.0816	-0.967207	+	LmjF.08.1270	3'UTR	undefined	sense	Complete	-
LmjF.09.S2.010	LmjF.09:24861-25358	+	Orphan	498	LmjF.09.T0080	38.6012	-0.384137	+	LmjF.09.0080	3'UTR	undefined	sense	Complete	-
LmjF.09A.S2.020	LmjF.09:90712-91417	+	09A	706	-	-	0	-	-	IR	undefined	antisense	Complete	-
LmjF.09A.S2.030	LmjF.09:110297-111003	+	09A	707	LmjF.09.T0275	13.0995	-0.853483	+	unknown	undefined	undefined	sense	Complete	-
LmjF.09.S2.040	LmjF.09:129099-129512	+	Orphan	414	LmjF.09.T0320	39.4046	-0.375191	+	LmjF.09.0320	3'UTR	poly-A site	sense	Complete	-
LmjF.09B.S2.050	LmjF.09:199878-200192	-	09B	315	LmjF.09.T0470	98.8648	0.0243035	-	LmjF.09.0470	3'UTR	poly-A site	sense	Complete	-
LmjF.09B.S2.060	LmjF.09:217305-217634	-	09B	330	LmjF.09.T0520	105.339	0.0518526	+	LmjF.09.0520	3'UTR	undefined	antisense	Complete	-
LmjF.09B.S2.070	LmjF.09:224182-224514	+	09B	333	LmjF.09.T0530	111.639	0.0770785	+	LmjF.09.0530	3'UTR	undefined	sense	Complete	-
LmjF.09.S2.080	LmjF.09:234936-235155	+	Orphan	220	LmjF.09.T0560	83.5557	-0.0487619	+	LmjF.09.0560	3'UTR	undefined	sense	Complete	-
LmjF.09C.S2.090	LmjF.09:413805-414307	+	09C	503	LmjF.09.T1013	122.195	0.116317	+	unknown	undefined	undefined	sense	Complete	-
LmjF.09.S2.100	LmjF.09:417380-417542	-	Orphan	163	LmjF.09.T1015	83.6457	-0.0482946	+	unknown	undefined	undefined	antisense	Complete	-
LmjF.09C.S2.110	LmjF.09:425088-425702	-	09C	615	LmjF.09.T1035	19.1732	-0.688043	-	unknown	undefined	undefined	sense	Complete	-
LmjF.09C.S2.120	LmjF.09:430046-430620	-	09C	575	LmjF.09.T1050	114.46	0.0879166	-	LmjF.09.1050	3'UTR	undefined	sense	Complete	-
LmjF.09C.S2.130	LmjF.09:443446-444061	-	09C	616	LmjF.09.T1110	65.1672	-0.156709	-	LmjF.09.1110	3'UTR	undefined	sense	Complete	-
LmjF.09C.S2.140	LmjF.09:498583-499058	-	09C	476	LmjF.09.T1280	36.8102	-0.40477	-	LmjF.09.1280	3'UTR	undefined	sense	Complete	-
LmjF.09.S2.150	LmjF.09:506279-506548	+	Orphan	270	LmjF.09.T1310	44.485	-0.322524	-	LmjF.09.1310	3'UTR	undefined	antisense	Complete	-
LmjF.09C.S2.160	LmjF.09:514534-514990	-	09C	457	LmjF.09.T1330	58.3298	-0.204848	-	LmjF.09.1330	3'UTR	poly-A site	sense	Complete	-
LmjF.09C.S2.170	LmjF.09:519948-520208	+	09C	261	LmjF.09.T1350	32.1532	-0.463513	-	LmjF.09.1350	3'UTR	poly-A site	antisense	Truncated at 5’	-
LmjF.09C.S2.180	LmjF.09:530157-530623	-	09C	467	LmjF.09.T1390	61.7672	-0.17998	-	LmjF.09.1390	3'UTR	undefined	sense	Complete	-
LmjF.10A.S2.010	LmjF.10:2756-3314	-	10A	559	LmjF.10.T0010	12.9959	-0.856932	-	LmjF.10.0010	3'UTR	undefined	sense	Complete	-
LmjF.10.S2.020	LmjF.10:35221-35746	+	Orphan	526	LmjF.10.T0085	66.7212	-0.146474	+	unknown	undefined	SL-addition site	sense	Complete	-
LmjF.10B.S2.030	LmjF.10:72979-73601	+	10B	623	LmjF.10.T0165	42.433	-0.343035	+	unknown	undefined	undefined	sense	Complete	-
LmjF.10B.S2.040	LmjF.10:91085-91705	+	10B	621	LmjF.10.T0206	26.3823	-0.549426	-	unknown	undefined	SL-addition site	antisense	Complete	-
LmjF.10.S2.050	LmjF.10:161167-161541	+	Orphan	375	LmjF.10.T0360	50.8872	-0.264129	+	LmjF.10.0360	3'UTR	undefined	sense	Complete	-
LmjF.10C.S2.060	LmjF.10:184600-185317	+	10C	718	LmjF.10.T0387	127.931	0.136239	+	unknown	undefined	poly-A site	sense	Complete	-
LmjF.10C.S2.070	LmjF.10:187948-188142	+	10C	195	LmjF.10.T0390	27.6381	-0.529229	+	LmjF.10.0390	3'UTR	undefined	sense	Complete	-
LmjF.10C.S2.080	LmjF.10:193014-193731	+	10C	718	LmjF.10.T0400	102.804	0.0412721	+	LmjF.10.0400	3'UTR	poly-A site	sense	Complete	-
LmjF.10D.S2.090	LmjF.10:241476-242139	+	10D	664	LmjF.10.T0495	69.9894	-0.125706	+	unknown	undefined	undefined	sense	Complete	-
LmjF.10D.S2.100	LmjF.10:267727-268392	+	10D	666	LmjF.10.T0510	97.0628	0.0163146	+	LmjF.10.0510	3'UTR	undefined	sense	Complete	-
LmjF.10D.S2.110	LmjF.10:341919-342536	-	10D	618	LmjF.10.T0710	27.9695	-0.524053	-	LmjF.10.0710	3'UTR	undefined	sense	Complete	-
LmjF.10D.S2.120	LmjF.10:344750-345367	-	10D	618	LmjF.10.T0715	0	0	-	LmjF.10.0715	3'UTR	undefined	sense	Complete	-
LmjF.10D.S2.130	LmjF.10:347581-348198	-	10D	618	LmjF.10.T0720	67.3375	-0.142481	-	LmjF.10.0720	3'UTR	undefined	sense	Complete	-
LmjF.10.S2.140	LmjF.10:457452-457968	+	Orphan	517	LmjF.10.T1010	60.0339	-0.192341	-	LmjF.10.1010	3'UTR	undefined	antisense	Complete	-
LmjF.10A.S2.150	LmjF.10:511955-512450	-	10A	496	LmjF.10.T1180	100.371	0.0308692	-	LmjF.10.1180	3'UTR	undefined	sense	Complete	-
LmjF.10A.S2.160	LmjF.10:529647-530036	+	10A	390	LmjF.10.T1225.2	63.3529	-0.168972	-	unknown	undefined	undefined	antisense	Truncated at 5’	-
LmjF.10A.S2.170	LmjF.10:536661-537040	+	10A	380	LmjF.10.T1230	271.305	0.46272	+	LmjF.10.1230	3'UTR	undefined	sense	Truncated at 5’	-
LmjF.10A.S2.180	LmjF.10:541774-542325	+	10A	552	LmjF.10.T1250	178.798	0.281626	+	LmjF.10.1250	3'UTR	undefined	sense	Complete	-
LmjF.10A.S2.190	LmjF.10:544016-544543	+	10A	528	LmjF.10.T1250	178.798	0.281626	+	LmjF.10.1250	3'UTR	undefined	sense	Complete	-
LmjF.10A.S2.200	LmjF.10:547216-547777	+	10A	562	LmjF.10.T1265	11.8656	-0.896448	+	unknown	undefined	undefined	sense	Complete	-
LmjF.10A.S2.210	LmjF.10:554619-555158	+	10A	540	LmjF.10.T1290	80.7628	-0.0635266	+	LmjF.10.1290	3'UTR	undefined	sense	Complete	-
LmjF.10A.S2.220	LmjF.10:566481-567035	+	10A	555	LmjF.10.T1320	15.3022	-0.785983	+	LmjF.10.1320	3'UTR	undefined	sense	Complete	-
LmjF.11A.S2.010	LmjF.11:15285-15597	+	11A	313	LmjF.11.T0062	11.6513	-0.904363	+	unknown	undefined	undefined	sense	Complete	-
LmjF.11A.S2.020	LmjF.11:20515-20832	+	11A	318	LmjF.11.T0070	61.196	-0.184015	+	LmjF.11.0070	3'UTR	undefined	sense	Complete	-
LmjF.11A.S2.030	LmjF.11:40660-40980	+	11A	321	LmjF.11.T0150	44.6512	-0.320905	+	LmjF.11.0150	3'UTR	undefined	sense	Complete	-
LmjF.11A.S2.040	LmjF.11:55893-56198	+	11A	306	LmjF.11.T0212	72.1096	-0.112745	+	unknown	undefined	undefined	sense	Complete	-
LmjF.11.S2.050	LmjF.11:120176-120614	-	Orphan	439	LmjF.11.T0380	45.6748	-0.311062	+	LmjF.11.0380	3'UTR	undefined	antisense	Complete	-
LmjF.11.S2.060	LmjF.11:123047-123572	-	Orphan	526	LmjF.11.T0390	69.6859	-0.127593	+	LmjF.11.0390	3'UTR	undefined	antisense	Complete	-
LmjF.11B.S2.070	LmjF.11:162148-162629	+	11B	482	LmjF.11.T0478	0	0	.	unknown	undefined	undefined	sense	Complete	-
LmjF.11B.S2.080	LmjF.11:163736-164200	+	11B	465	LmjF.11.T0479	12.1268	-0.886991	.	unknown	undefined	undefined	sense	Complete	-
LmjF.11B.S2.090	LmjF.11:177071-177613	+	11B	543	LmjF.11.T0510	132.861	0.152661	+	LmjF.11.0510	3'UTR	poly-A site	sense	Complete	-
LmjF.11B.S2.100	LmjF.11:188273-188791	+	11B	519	LmjF.11.T0540	46.8769	-0.299779	+	LmjF.11.0540	3'UTR	poly-A site	sense	Complete	-
LmjF.11B.S2.110	LmjF.11:192108-192647	+	11B	540	LmjF.11.T0550	54.5888	-0.233635	+	LmjF.11.0550	3'UTR	undefined	sense	Complete	-
LmjF.11C.S2.120	LmjF.11:255977-256594	+	11C	618	LmjF.11.T0660	46.8772	-0.299776	+	LmjF.11.0660	3'UTR	undefined	sense	Complete	-
LmjF.11C.S2.130	LmjF.11:283183-283792	+	11C	610	LmjF.11.T0690	99.9648	0.0291091	+	LmjF.11.0690	3'UTR	undefined	sense	Complete	-
LmjF.11C.S2.140	LmjF.11:294781-295393	+	11C	613	LmjF.11.T0720	148.458	0.200867	+	LmjF.11.0720	3'UTR	undefined	sense	Complete	-
LmjF.11.S2.150	LmjF.11:337737-338242	+	Orphan	506	LmjF.11.T0845	66.4415	-0.148299	+	unknown	undefined	undefined	sense	Complete	-
LmjF.11D.S2.160	LmjF.11:364821-365311	+	11D	491	LmjF.11.T0885	125.26	0.127073	+	unknown	undefined	undefined	sense	Complete	-
LmjF.11D.S2.170	LmjF.11:380035-380501	+	11D	467	LmjF.11.T0920	32.9394	-0.453022	+	LmjF.11.0920	3'UTR	undefined	sense	Complete	-
LmjF.11D.S2.180	LmjF.11:389822-390285	+	11D	464	LmjF.11.T0940	80.885	-0.0628701	+	LmjF.11.0940	3'UTR	undefined	sense	Complete	-
LmjF.11D.S2.190	LmjF.11:404973-405471	+	11D	499	LmjF.11.T0990	44.8817	-0.318668	+	LmjF.11.0990	3'UTR	undefined	sense	Complete	-
LmjF.11D.S2.200	LmjF.11:463045-463419	+	11D	375	LmjF.11.T1090	49.4761	-0.276343	+	LmjF.11.1090	3'UTR	undefined	sense	Truncated at 3’	-
LmjF.11.S2.210	LmjF.11:540429-541390	+	11E	962	LmjF.11.T1270	43.9711	-0.327571	+	LmjF.11.1270	3'UTR	undefined	sense	Complete	-
LmjF.11.S2.220	LmjF.11:569207-570168	-	11E	962	LmjF.11.T1340	52.519	-0.250421	+	LmjF.11.1340	3'UTR	poly-A site	antisense	Complete	-
LmjF.12.S2.210	LmjF.12:594732-595309	+	Orphan	578	LmjF.12.T1160	51.7317	-0.256981	+	LmjF.12.1160	3'UTR	undefined	sense	Complete	-
LmjF.12.S2.220	LmjF.12:614583-615141	+	Orphan	559	LmjF.12.T1200	93.2313	-0.00117645	+	LmjF.12.1200	3'UTR	undefined	sense	Complete	-
LmjF.12.S2.230	LmjF.12:643594-644001	+	Orphan	408	LmjF.12.T1260	235.416	0.401098	+	LmjF.12.1260	3'UTR	undefined	sense	Complete	-
LmjF.12A.S2.010	LmjF.12:34522-34919	+	12A	398	LmjF.12.T0125	57.0854	-0.214213	+	unknown	undefined	undefined	sense	Complete	-
LmjF.12A.S2.020	LmjF.12:39811-40208	-	12A	398	LmjF.12.T0130	41.0019	-0.357934	+	LmjF.12.0130	3'UTR	undefined	antisense	Complete	-
LmjF.12B.S2.030	LmjF.12:91226-91644	+	12B	419	LmjF.12.T0255	34.5553	-0.432223	+	unknown	undefined	undefined	sense	Complete	-
LmjF.12B.S2.040	LmjF.12:110100-110503	-	12B	404	LmjF.12.T0285	23.2665	-0.604007	+	unknown	undefined	undefined	antisense	Complete	-
LmjF.12B.S2.050	LmjF.12:124821-125169	+	12B	349	LmjF.12.T0310	29.381	-0.502671	+	LmjF.12.0310	3'UTR	undefined	sense	Truncated at 5’	-
LmjF.12B.S2.060	LmjF.12:136972-137500	+	12B	539	LmjF.12.T0322	15.706	-0.774673	+	unknown	undefined	undefined	sense	Complete	-
LmjF.12B.S2.070	LmjF.12:179513-180041	-	12B	529	LmjF.12.T0410	73.6528	-0.103549	-	LmjF.12.0410	3'UTR	undefined	sense	Complete	-
LmjF.12C.S2.080	LmjF.12:271063-271430	-	12C	368	LmjF.12.T0505	149.877	0.204998	-	unknown	undefined	undefined	sense	Complete	-
LmjF.12.S2.090	LmjF.12:284121-284435	-	Orphan	315	-	-	0	-	-	SSRd	undefined	undefined	Complete	-
LmjF.12C.S2.100	LmjF.12:291126-291493	+	12C	368	LmjF.12.T0516	13.6595	-0.835305	.	unknown	SSRd	undefined	undefined	Complete	-
LmjF.12.S2.110	LmjF.12:302152-302507	+	Orphan	356	LmjF.12.T0550	44.6149	-0.321258	+	LmjF.12.0550	3'UTR	undefined	sense	Complete	-
LmjF.12.S2.120	LmjF.12:328667-329063	+	Orphan	397	LmjF.12.T0590	31.3455	-0.474562	+	LmjF.12.0590	3'UTR	undefined	sense	Complete	-
LmjF.12D.S2.130	LmjF.12:395972-396492	+	12D	521	LmjF.12.T0985	2.96857	-1.49819	+	unknown	undefined	undefined	sense	Complete	-
LmjF.12D.S2.140	LmjF.12:412866-413386	+	12D	521	LmjF.12.T0875	4.41551	-1.32576	+	unknown	undefined	undefined	sense	Complete	-
LmjF.12D.S2.150	LmjF.12:431998-432518	+	12D	521	LmjF.12.T1015	2.74409	-1.53234	+	LmjF.12.1015	3'UTR	undefined	sense	Complete	-
LmjF.12D.S2.160	LmjF.12:462119-462639	+	12D	521	LmjF.12.T1065	1.90423	-1.69102	+	unknown	undefined	undefined	sense	Complete	-
LmjF.12D.S2.170	LmjF.12:482912-483432	+	12D	521	LmjF.12.T0785	0.831978	-2.05063	+	unknown	undefined	undefined	sense	Complete	-
LmjF.12D.S2.180	LmjF.12:512695-513215	+	12D	521	LmjF.12.T0880	0.802668	-2.0662	+	LmjF.12.0880	3'UTR	undefined	sense	Complete	-
LmjF.12D.S2.190	LmjF.12:520628-521148	+	12D	521	LmjF.12.T0885	0	0	+	LmjF.12.0885	3'UTR	undefined	sense	Complete	-
LmjF.12D.S2.200	LmjF.12:527922-528442	+	12D	521	LmjF.12.T0995	3.47846	-1.42935	+	LmjF.12.0995	3'UTR	undefined	sense	Complete	-
LmjF.13A.S2.010	LmjF.13:26171-26718	-	13A	548	LmjF.13.T0100	38.2143	-0.388512	-	LmjF.13.0100	3'UTR	undefined	sense	Complete	-
LmjF.13A.S2.020	LmjF.13:61191-61761	-	13A	571	LmjF.13.T0200	57.2795	-0.212739	-	LmjF.13.0200	3'UTR	undefined	sense	Complete	-
LmjF.13A.S2.030	LmjF.13:66074-66646	-	13A	573	LmjF.13.T0210	58.2203	-0.205664	-	LmjF.13.0210	3'UTR	poly-A site	sense	Complete	-
LmjF.13.S2.040	LmjF.13:135966-136513	-	Orphan	548	LmjF.13.T0440	79.9533	-0.0679016	-	LmjF.13.0440	3'UTR	undefined	sense	Complete	-
LmjF.13B.S2.050	LmjF.13:235003-235208	-	13B	206	LmjF.13.T0710	50.5412	-0.267092	-	LmjF.13.0710	3'UTR	undefined	sense	Complete	-
LmjF.13B.S2.060	LmjF.13:258431-258636	+	13B	206	-	-	0	-	-	IR	undefined	antisense	Complete	-
LmjF.13C.S2.070	LmjF.13:332264-332663	-	13C	400	-	-	0	-	-	IR	undefined	sense	Complete	-
LmjF.13D.S2.080	LmjF.13:361978-362414	-	13D	437	LmjF.13.T1060	60.1204	-0.191716	-	LmjF.13.1060	3'UTR	undefined	sense	Complete	-
LmjF.13C.S2.090	LmjF.13:373730-374133	-	13C	404	-	-	0	-	-	IR	undefined	sense	Complete	-
LmjF.13D.S2.100	LmjF.13:413249-413685	-	13D	437	LmjF.13.T1195	75.4239	-0.0932289	-	unknown	undefined	undefined	sense	Complete	-
LmjF.13E.S2.110	LmjF.13:480171-480755	-	13E	585	LmjF.13.T1370	53.4384	-0.242884	-	LmjF.13.1370	3'UTR	undefined	sense	Complete	-
LmjF.13E.S2.120	LmjF.13:502046-502632	+	13E	587	LmjF.13.T1415	35.385	-0.421919	-	unknown	undefined	undefined	antisense	Complete	-
LmjF.13E.S2.130	LmjF.13:552651-553244	-	13E	594	LmjF.13.T1505	25.7913	-0.559264	-	unknown	undefined	undefined	sense	Complete	-
LmjF.13E.S2.140	LmjF.13:564242-564790	-	13E	549	LmjF.13.T1530	132.329	0.150918	-	LmjF.13.1530	3'UTR	undefined	sense	Complete	-
LmjF.13E.S2.150	LmjF.13:573423-574017	-	13E	595	LmjF.13.T1550	37.9963	-0.390997	-	LmjF.13.1550	3'UTR	undefined	sense	Complete	-
LmjF.13E.S2.160	LmjF.13:581483-581997	-	13E	515	LmjF.13.T1565	39.6815	-0.37215	-	unknown	undefined	undefined	sense	Complete	-
LmjF.13E.S2.170	LmjF.13:593767-594253	+	13E	487	LmjF.13.T1590	80.4663	-0.0651238	-	LmjF.13.1590	3'UTR	poly-A site	antisense	Complete	-
LmjF.13.S2.180	LmjF.13:623095-623595	-	Orphan	501	LmjF.13.T1645	50.8867	-0.264134	-	unknown	undefined	undefined	sense	Complete	-
LmjF.14A.S2.010	LmjF.14:19265-19733	+	14A	469	LmjF.14.T0070	49.4535	-0.276541	+	LmjF.14.0070	3'UTR	undefined	sense	Complete	-
LmjF.14A.S2.020	LmjF.14:41488-41956	+	14A	469	LmjF.14.T0165	73.0773	-0.106955	+	unknown	undefined	undefined	sense	Complete	-
LmjF.14B.S2.030	LmjF.14:95947-96432	-	14B	486	LmjF.14.T0332	49.2741	-0.278119	+	unknown	undefined	undefined	antisense	Complete	-
LmjF.14B.S2.040	LmjF.14:102764-103353	+	14B	590	LmjF.14.T0340	45.3098	-0.314546	+	LmjF.14.0340	3'UTR	poly-A site	sense	Complete	-
LmjF.14B.S2.050	LmjF.14:107286-107824	+	14B	539	LmjF.14.T0350	50.1787	-0.270218	+	LmjF.14.0350	3'UTR	undefined	sense	Complete	-
LmjF.14B.S2.060	LmjF.14:126835-127360	+	14B	526	LmjF.14.T0383	73.6616	-0.103497	+	unknown	undefined	poly-A site	sense	Complete	-
LmjF.14B.S2.070	LmjF.14:130225-130808	+	14B	584	LmjF.14.T0395	3.6201	-1.41202	+	unknown	undefined	undefined	sense	Complete	-
LmjF.14B.S2.080	LmjF.14:133673-134252	+	14B	580	LmjF.14.T0403	56.9354	-0.215356	+	unknown	undefined	undefined	sense	Complete	-
LmjF.14B.S2.090	LmjF.14:154933-155413	-	14B	481	LmjF.14.T0464	23.5411	-0.59891	+	unknown	undefined	undefined	antisense	Complete	-
LmjF.14.S2.100	LmjF.14:161473-161718	+	Orphan	246	-	-	0	-	-	SSRc	undefined	undefined	Complete	-
LmjF.14B.S2.110	LmjF.14:164155-164605	+	14B	451	LmjF.14.T0478	7.43464	-1.09948	-	unknown	undefined	undefined	antisense	Truncated at 5’	-
LmjF.14C.S2.120	LmjF.14:246976-247620	-	14C	645	LmjF.14.T0680	56.7359	-0.21688	-	LmjF.14.0680	3'UTR	undefined	sense	Complete	-
LmjF.14C.S2.130	LmjF.14:248965-249605	-	14C	645	LmjF.14.T0680	56.7359	-0.21688	-	LmjF.14.0680	3'UTR	undefined	sense	Complete	-
LmjF.14C.S2.140	LmjF.14:251940-252539	-	14C	646	LmjF.14.T0690	45.8053	-0.309823	-	LmjF.14.0690	3'UTR	undefined	sense	Complete	-
LmjF.14C.S2.150	LmjF.14:253930-254439	-	14C	510	LmjF.14.T0690	45.8053	-0.309823	-	LmjF.14.0690	3'UTR	undefined	sense	Truncated at 5’	-
LmjF.14C.S2.160	LmjF.14:262552-263180	+	14C	629	LmjF.14.T0702	76.9474	-0.084544	-	unknown	undefined	undefined	antisense	Complete	-
LmjF.14C.S2.170	LmjF.14:382102-382514	-	14C	413	LmjF.14.T0935	76.4079	-0.0875996	-	unknown	undefined	undefined	sense	Complete	-
LmjF.14C.S2.180	LmjF.14:426485-426864	-	14C	380	LmjF.14.T1055	13.0662	-0.854588	+	unknown	SSRd	undefined	undefined	Truncated at 3’	-
LmjF.14D.S2.190	LmjF.14:523951-524542	+	14D	592	LmjF.14.T1220	108.492	0.064658	+	LmjF.14.1220	3'UTR	undefined	sense	Complete	-
LmjF.14D.S2.200	LmjF.14:547280-547860	+	14D	581	LmjF.14.T1300	76.9825	-0.0843461	+	LmjF.14.1300	3'UTR	poly-A site	sense	Complete	-
LmjF.14D.S2.210	LmjF.14:550360-550944	+	14D	585	LmjF.14.T1310	45.8054	-0.309822	+	LmjF.14.1310	3'UTR	undefined	sense	Complete	-
LmjF.14D.S2.220	LmjF.14:554554-555137	-	14D	584	LmjF.14.T1320	95.8538	0.0108715	+	LmjF.14.1320	3'UTR	poly-A site	antisense	Complete	-
LmjF.14D.S2.230	LmjF.14:578976-579403	+	14D	428	LmjF.14.T1395	81.2361	-0.0609887	+	LmjF.14.1395	3'UTR	undefined	sense	Complete	-
LmjF.14.S2.240	LmjF.14:588040-588402	+	Orphan	363	LmjF.14.T1402	85.9372	-0.0365568	+	unknown	undefined	undefined	sense	Complete	-
LmjF.14.S2.250	LmjF.14:611657-612229	-	Orphan	573	LmjF.14.T1460	105.864	0.0540107	+	LmjF.14.1460	3'UTR	undefined	sense	Complete	-
LmjF.14-31A.S2.260	LmjF.14:620348-620654	-	14-31A	307	LmjF.14.T1490	56.9416	-0.215308	+	LmjF.14.1490	3'UTR	undefined	antisense	Complete	-
LmjF.15A.S2.010	LmjF.15:9139-9651	-	15A	513	LmjF.15.T0050	184.268	0.294712	-	LmjF.15.0050	3'UTR	undefined	sense	Complete	-
LmjF.15A.S2.020	LmjF.15:12388-12939	-	15A	552	LmjF.15.T0054	124.006	0.122706	-	unknown	undefined	undefined	sense	Complete	-
LmjF.15A.S2.030	LmjF.15:21517-22087	+	15A	571	LmjF.15.T0070	39.0909	-0.378663	-	LmjF.15.0070	3'UTR	poly-A site	antisense	Complete	-
LmjF.15A.S2.040	LmjF.15:46117-46662	+	15A	546	LmjF.15.T0140	97.5932	0.0186814	-	LmjF.15.0140	3'UTR	undefined	antisense	Complete	-
LmjF.15A.S2.050	LmjF.15:76480-77021	+	15A	542	LmjF.15.T0195	63.686	-0.166694	-	LmjF.15.0195	3'UTR	poly-A site	antisense	Complete	-
LmjF.15A.S2.060	LmjF.15:81016-81583	-	15A	568	LmjF.15.T0210	59.5429	-0.195908	-	LmjF.15.0210	3'UTR	undefined	sense	Complete	-
LmjF.15A.S2.070	LmjF.15:106693-107251	+	15A	559	LmjF.15.T0270	68.8187	-0.133032	+	LmjF.15.0270	3'UTR	undefined	sense	Complete	-
LmjF.15B.S2.080	LmjF.15:238472-238953	+	15B	482	LmjF.15.T0570	70.9431	-0.119828	+	LmjF.15.0570	3'UTR	undefined	sense	Complete	-
LmjF.15B.S2.090	LmjF.15:256256-256737	+	15B	482	LmjF.15.T0610	75.3473	-0.0936701	+	LmjF.15.0610	3'UTR	undefined	sense	Complete	-
LmjF.15B.S2.100	LmjF.15:276739-277090	+	15B	352	LmjF.15.T0640	66.7579	-0.146235	+	LmjF.15.0640	3'UTR	undefined	sense	Complete	-
LmjF.15C.S2.110	LmjF.15:326029-326228	-	15C	200	-	-	0	-	-	SSRc	undefined	undefined	Complete	-
LmjF.15C.S2.120	LmjF.15:335188-335387	-	15C	200	LmjF.15.T0755	35.8533	-0.416208	-	unknown	undefined	undefined	sense	Complete	-
LmjF.15D.S2.130	LmjF.15:385511-386068	-	15D	558	LmjF.15.T0845	16.1516	-0.762523	-	unknown	undefined	undefined	sense	Complete	-
LmjF.15D.S2.140	LmjF.15:398413-398980	-	15D	568	LmjF.15.T0890	131.981	0.149774	-	LmjF.15.0890	3'UTR	undefined	sense	Complete	-
LmjF.15D.S2.150	LmjF.15:452059-452650	-	15D	592	LmjF.15.T1040	68.3529	-0.135981	-	LmjF.15.1040	3'UTR	undefined	sense	Complete	-
LmjF.15E.S2.160	LmjF.15:544496-545148	-	15E	653	LmjF.15.T1310	52.0299	-0.254485	-	LmjF.15.1310	3'UTR	undefined	sense	Complete	-
LmjF.15E.S2.170	LmjF.15:568317-568968	+	15E	652	LmjF.15.T1370	32.2541	-0.462152	-	LmjF.15.1370	3'UTR	poly-A site	antisense	Complete	-
LmjF.16A.S2.010	LmjF.16:16922-17527	-	16A	606	LmjF.16.T0080	58.7548	-0.201695	-	LmjF.16.0080	3'UTR	undefined	sense	Complete	-
LmjF.16A.S2.020	LmjF.16:21070-21710	-	16A	641	LmjF.16.T0085	63.6038	-0.167255	-	unknown	undefined	undefined	sense	Complete	-
LmjF.16A.S2.030	LmjF.16:40576-41058	-	16A	483	LmjF.16.T0150	21.318	-0.641992	-	LmjF.16.0150	3'UTR	poly-A site	sense	Truncated at 5’	-
LmjF.16A.S2.040	LmjF.16:61455-61968	-	16A	514	LmjF.16.T0185	8.79096	-1.0267	-	unknown	undefined	undefined	sense	Truncated at 5’	-
LmjF.16A.S2.050	LmjF.16:65145-65815	-	16A	671	LmjF.16.T0200	35.8218	-0.41659	-	LmjF.16.0200	3'UTR	undefined	sense	Complete	-
LmjF.16A.S2.060	LmjF.16:84253-84926	-	16A	674	LmjF.16.T0245	25.2549	-0.568392	-	unknown	undefined	undefined	sense	Complete	-
LmjF.16B.S2.070	LmjF.16:145886-146218	-	16B	333	-	-	0	-	-	IR	undefined	sense	Complete	-
LmjF.16B.S2.080	LmjF.16:151867-152199	-	16B	333	LmjF.16.T0440	21.7744	-0.632792	-	LmjF.16.0440	3'UTR	undefined	sense	Complete	-
LmjF.16C.S2.090	LmjF.16:172458-172898	-	16C	441	LmjF.16.T0485	8.89109	-1.02178	-	unknown	undefined	undefined	sense	Complete	-
LmjF.16C.S2.100	LmjF.16:205983-206423	+	16C	441	LmjF.16.T0580	26.6344	-0.545294	-	LmjF.16.0580	3'UTR	undefined	antisense	Complete	-
LmjF.16D.S2.110	LmjF.16:268778-269204	-	16D	427	LmjF.16.T0760	186.262	0.299387	-	LmjF.16.0760	3'UTR	undefined	sense	Complete	-
LmjF.16D.S2.120	LmjF.16:311229-311655	-	16D	427	LmjF.16.T0840	24.1002	-0.588718	-	LmjF.16.0840	undefined	undefined	sense	Complete	-
LmjF.16.S2.130	LmjF.16:354912-355088	-	Orphan	177	LmjF.16.T0970	60.862	-0.186392	+	LmjF.16.0970	3'UTR	undefined	antisense	Complete	-
LmjF.16E.S2.140	LmjF.16:430857-431103	+	16E	247	LmjF.16.T1085	61.3546	-0.182891	+	unknown	undefined	undefined	sense	Complete	-
LmjF.16E.S2.150	LmjF.16:459543-459790	-	16E	248	LmjF.16.T1150	85.8744	-0.036874	-	LmjF.16.1150	3'UTR	undefined	sense	Complete	-
LmjF.16F.S2.160	LmjF.16:462089-462469	-	16F	381	LmjF.16.T1155	10.2446	-0.960244	-	unknown	undefined	undefined	sense	Complete	-
LmjF.16F.S2.170	LmjF.16:504223-504604	-	16F	382	LmjF.16.T1250	60.5348	-0.188733	-	LmjF.16.1250	3'UTR	undefined	sense	Complete	-
LmjF.16.S2.180	LmjF.16:572560-573063	-	Orphan	504	LmjF.16.T1385	46.2221	-0.305888	-	LmjF.16.1385	3'UTR	poly-A site	sense	Truncated at 5’	-
LmjF.16G.S2.190	LmjF.16:634081-634600	-	16G	520	LmjF.16.T1490	60.9087	-0.186059	-	LmjF.16.1490	3'UTR	poly-A site	sense	Complete	-
LmjF.16G.S2.200	LmjF.16:642151-642721	-	16G	571	LmjF.16.T1520	64.1328	-0.163658	-	LmjF.16.1520	3'UTR	undefined	sense	Complete	-
LmjF.16G.S2.210	LmjF.16:695267-695830	-	16G	564	LmjF.16.T1650	64.0779	-0.16403	+	LmjF.16.1650	3'UTR	poly-A site	antisense	Complete	-
LmjF.17A.S2.010	LmjF.17:91602-92280	-	17A	679	LmjF.17.T0239	27.7467	-0.527527	-	unknown	undefined	undefined	sense	Complete	-
LmjF.17A.S2.020	LmjF.17:117862-118534	-	17A	673	LmjF.17.T0170	73.3749	-0.105191	-	LmjF.17.0170	3'UTR	undefined	sense	Complete	-
LmjF.17A.S2.030	LmjF.17:150003-150606	-	17A	604	LmjF.17.T0310	28.9898	-0.508493	-	LmjF.17.0310	3'UTR	poly-A site	sense	Complete	-
LmjF.17A.S2.040	LmjF.17:170027-170676	+	17A	650	LmjF.17.T0370	28.1864	-0.520698	-	LmjF.17.0370	3'UTR	undefined	antisense	Complete	-
LmjF.17A.S2.050	LmjF.17:178278-178971	-	17A	694	LmjF.17.T0390	58.8614	-0.200907	-	LmjF.17.0390	3'UTR	undefined	sense	Complete	-
LmjF.17A.S2.060	LmjF.17:185315-185958	-	17A	644	LmjF.17.T0395	0	0	-	unknown	undefined	undefined	sense	Complete	-
LmjF.17A.S2.070	LmjF.17:238503-239153	-	17A	651	LmjF.17.T0477	37.2823	-0.399236	-	unknown	undefined	undefined	sense	Complete	-
LmjF.17B.S2.080	LmjF.17:311792-312341	+	17B	550	LmjF.17.T0630	89.3965	-0.0194176	-	LmjF.17.0630	3'UTR	undefined	antisense	Complete	-
LmjF.17B.S2.090	LmjF.17:314587-315148	+	17B	562	LmjF.17.T0635	16.2358	-0.760265	-	unknown	undefined	undefined	antisense	Complete	-
LmjF.17B.S2.100	LmjF.17:319518-320083	-	17B	566	LmjF.17.T0770	27.0062	-0.539275	-	LmjF.17.0770	3'UTR	undefined	sense	Complete	-
LmjF.17B.S2.110	LmjF.17:325040-325602	-	17B	563	LmjF.17.T0750	58.2817	-0.205206	-	LmjF.17.0750	3'UTR	undefined	sense	Complete	-
LmjF.17B.S2.120	LmjF.17:336355-336900	-	17B	546	LmjF.17.T0733	67.8686	-0.139069	-	LmjF.17.0733	3'UTR	undefined	sense	Complete	-
LmjF.17B.S2.130	LmjF.17:338856-339364	+	17B	509	LmjF.17.T0736	4.54564	-1.31314	.	unknown	undefined	undefined	antisense	Complete	-
LmjF.17B.S2.140	LmjF.17:339847-340342	+	17B	496	LmjF.17.T0738	0.498491	-2.27308	.	unknown	undefined	undefined	antisense	Complete	-
LmjF.17B.S2.150	LmjF.17:344621-345170	-	17B	550	LmjF.17.T0790	25.1531	-0.570146	-	LmjF.17.0790	3'UTR	undefined	sense	Complete	-
LmjF.17B.S2.160	LmjF.17:383870-384405	+	17B	536	LmjF.17.T0724	-	0	-	unknown	3'UTR	undefined	antisense	Complete	-
LmjF.17A.S2.170	LmjF.17:422311-422789	+	17A	479	-	-	0	-	-	IR	undefined	antisense	Truncated at 5’	-
LmjF.17B.S2.180	LmjF.17:511950-512392	+	17B	443	LmjF.17.T1034	73.0781	-0.106951	+	unknown	undefined	undefined	sense	Complete	-
LmjF.17C.S2.190	LmjF.17:587054-587586	+	17C	533	LmjF.17.T1200	36.7216	-0.405817	+	LmjF.17.1200	3'UTR	undefined	sense	Complete	-
LmjF.17C.S2.200	LmjF.17:619322-619890	+	17C	569	LmjF.17.T1300	26.6797	-0.544557	+	LmjF.17.1300	3'UTR	undefined	sense	Complete	-
LmjF.17C.S2.210	LmjF.17:630620-631188	+	17C	569	LmjF.17.T1320	75.66	-0.0918716	+	LmjF.17.1320	3'UTR	undefined	sense	Complete	-
LmjF.17C.S2.220	LmjF.17:636705-637319	+	17C	615	LmjF.17.T1355	10.2381	-0.960517	+	unknown	undefined	undefined	sense	Complete	-
LmjF.17C.S2.230	LmjF.17:667614-668174	+	17C	561	LmjF.17.T1430	58.7761	-0.201537	+	LmjF.17.1430	3'UTR	poly-A site	sense	Complete	-
LmjF.18A.S2.010	LmjF.18:56844-57410	-	18A	567	LmjF.18.T0170	39.4225	-0.374994	-	LmjF.18.0170	3'UTR	undefined	sense	Complete	-
LmjF.18A.S2.020	LmjF.18:69903-70469	-	18A	567	LmjF.18.T0180	29.3062	-0.503778	-	LmjF.18.0180	3'UTR	undefined	sense	Complete	-
LmjF.18A.S2.030	LmjF.18:97218-97728	-	18A	511	LmjF.18.T0200	142.146	0.181997	-	LmjF.18.0200	3'UTR	undefined	sense	Complete	-
LmjF.18A.S2.040	LmjF.18:116925-117443	+	18A	519	LmjF.18.T0267	53.0334	-0.246189	-	unknown	undefined	undefined	antisense	Complete	-
LmjF.18A.S2.050	LmjF.18:126427-126706	-	18A	280	LmjF.18.T0275	36.5689	-0.407626	-	unknown	undefined	undefined	sense	Truncated at 3’	-
LmjF.18A.S2.060	LmjF.18:148789-149327	-	18A	539	LmjF.18.T0370	52.3494	-0.251826	-	LmjF.18.0370	3'UTR	undefined	sense	Complete	-
LmjF.18A.S2.070	LmjF.18:163830-164366	+	18A	537	LmjF.18.T0395	45.5603	-0.312152	-	unknown	undefined	undefined	antisense	Complete	-
LmjF.18.S2.080	LmjF.18:173225-173530	-	Orphan	306	LmjF.18.T0425-snoRNAs	2.1845	-1.63139	-	LmjF.18.snoRNA0141|LmjF.18.snoRNA0142|LmjF.18.snoRNA0097|LmjF.18.snoRNA0098|LmjF.18.snoRNA0122|LmjF.18.snoRNA0123|LmjF.18.snoRNA0121|LmjF.18.snoRNA0112|LmjF.18.snoRNA0111|LmjF.18.snoRNA0110	undefined	undefined	sense	Complete	-
LmjF.18B.S2.090	LmjF.18:221075-221598	-	18B	524	LmjF.18.T0540	104.886	0.0499782	-	LmjF.18.0540	3'UTR	undefined	sense	Complete	-
LmjF.18B.S2.100	LmjF.18:230098-230621	-	18B	524	-	-	0	-	-	SSRd	undefined	undefined	Complete	-
LmjF.18A.S2.110	LmjF.18:276263-276697	+	18A	435	LmjF.18.T0650	33.2714	-0.448667	+	LmjF.18.0650	3'UTR	undefined	sense	Complete	-
LmjF.18.S2.120	LmjF.18:393082-393244	+	Orphan	163	-	-	0	-	-	IR	undefined	sense	Complete	-
LmjF.18.S2.130	LmjF.18:449505-449699	-	Orphan	195	LmjF.18.T1057	11.6561	-0.904184	.	unknown	undefined	undefined	antisense	Complete	-
LmjF.18C.S2.140	LmjF.18:475496-475762	+	18C	267	LmjF.18.T1135	107.351	0.0600664	+	unknown	undefined	undefined	sense	Complete	-
LmjF.18C.S2.150	LmjF.18:512606-512872	+	18C	267	LmjF.18.T1210	44.4004	-0.323351	+	LmjF.18.1210	3'UTR	undefined	sense	Complete	-
LmjF.18D.S2.160	LmjF.18:554410-554892	+	18D	483	LmjF.18.T1307	41.2774	-0.355026	+	unknown	undefined	undefined	sense	Complete	-
LmjF.18D.S2.170	LmjF.18:569910-570488	+	18D	579	LmjF.18.T1332	57.423	-0.211652	+	unknown	undefined	undefined	sense	Complete	-
LmjF.18D.S2.180	LmjF.18:577427-577966	+	18D	540	LmjF.18.T1340	201.26	0.333019	+	LmjF.18.1340	3'UTR	undefined	sense	Complete	-
LmjF.18D.S2.190	LmjF.18:579211-579673	+	18D	463	LmjF.18.T1342	185.866	0.298462	+	unknown	undefined	undefined	sense	Complete	-
LmjF.18E.S2.200	LmjF.18:690385-690973	+	18E	589	LmjF.18.T1525	13.8351	-0.829756	+	unknown	undefined	undefined	sense	Complete	-
LmjF.18E.S2.210	LmjF.18:702229-702804	+	18E	576	LmjF.18.T1560	45.8996	-0.308929	+	LmjF.18.1560	3'UTR	undefined	sense	Complete	-
LmjF.18E.S2.220	LmjF.18:704841-705375	+	18E	535	LmjF.18.T1575	55.7404	-0.224568	+	unknown	undefined	undefined	sense	Complete	-
LmjF.19A.S2.010	LmjF.19:42685-43260	-	19A	576	LmjF.19.T0180	108.023	0.06278	-	LmjF.19.0180	3'UTR	poly-A site	sense	Complete	-
LmjF.19A.S2.020	LmjF.19:53587-54155	-	19A	569	LmjF.19.T0205	64.1886	-0.16328	-	unknown	undefined	undefined	sense	Complete	-
LmjF.19A.S2.030	LmjF.19:58583-59110	-	19A	528	LmjF.19.T0220	66.8521	-0.145623	-	LmjF.19.0220	3'UTR	undefined	sense	Complete	-
LmjF.19A.S2.040	LmjF.19:79845-80402	+	19A	558	LmjF.19.T0250	26.797	-0.542651	+	LmjF.19.0250	3'UTR	undefined	sense	Complete	-
LmjF.19A.S2.050	LmjF.19:114348-114893	+	19A	546	LmjF.19.T0310	94.7093	0.00565457	+	LmjF.19.0310	3'UTR	undefined	sense	Complete	-
LmjF.19A.S2.060	LmjF.19:136764-137303	+	19A	540	LmjF.19.T0360	62.3194	-0.176115	+	LmjF.19.0360	3'UTR	undefined	sense	Complete	-
LmjF.19B.S2.070	LmjF.19:182512-183047	+	19B	536	LmjF.19.T0484	85.7783	-0.0373604	+	unknown	undefined	undefined	sense	Complete	-
LmjF.19B.S2.080	LmjF.19:204747-205187	+	19B	441	LmjF.19.T0530	92.6975	-0.00367003	+	LmjF.19.0530	3'UTR	undefined	sense	Complete	-
LmjF.19B.S2.090	LmjF.19:208598-209134	+	19B	537	LmjF.19.T0550	67.6539	-0.140445	+	LmjF.19.0550	3'UTR	undefined	sense	Complete	-
LmjF.19B.S2.100	LmjF.19:219954-220393	+	19B	440	LmjF.19.T0570	118.067	0.10139	+	LmjF.19.0570	3'UTR	undefined	sense	Complete	-
LmjF.19C.S2.110	LmjF.19:295991-296393	+	19C	403	LmjF.19.T0680	53.0666	-0.245917	+	LmjF.19.0680	3'UTR	poly-A site	sense	Complete	-
LmjF.19C.S2.120	LmjF.19:312939-313470	+	19C	532	LmjF.19.T0705	28.7098	-0.512707	+	unknown	undefined	undefined	sense	Complete	-
LmjF.19C.S2.130	LmjF.19:362088-362597	+	19C	510	LmjF.19.T0855	3.44196	-1.43393	+	unknown	undefined	undefined	sense	Complete	-
LmjF.19C.S2.140	LmjF.19:366656-367163	+	19C	508	LmjF.19.T0885	58.2479	-0.205458	+	unknown	undefined	undefined	sense	Complete	-
LmjF.19C.S2.150	LmjF.19:375706-376112	-	19C	407	LmjF.19.T0920	191.895	0.312325	+	LmjF.19.0920	3'UTR	undefined	antisense	Complete	-
LmjF.19D.S2.160	LmjF.19:522184-522538	+	19D	355	LmjF.19.T1190	45.9199	-0.308737	+	LmjF.19.1190	3'UTR	undefined	sense	Complete	-
LmjF.19D.S2.170	LmjF.19:524698-525105	+	19D	408	LmjF.19.T1200	33.3531	-0.447601	+	LmjF.19.1200	3'UTR	undefined	sense	Complete	-
LmjF.19D.S2.180	LmjF.19:570245-570451	+	19D	207	LmjF.19.T1320	46.6512	-0.301875	+	LmjF.19.1320	3'UTR	undefined	sense	Complete	-
LmjF.19D.S2.190	LmjF.19:576547-576971	+	19D	425	LmjF.19.T1327	19.7373	-0.67545	+	unknown	undefined	undefined	sense	Complete	-
LmjF.19E.S2.200	LmjF.19:591919-592471	+	19E	553	LmjF.19.T1347	63.3813	-0.168777	+	LmjF.19.1347	3'UTR	undefined	sense	Complete	-
LmjF.19E.S2.210	LmjF.19:602040-602592	+	19E	553	LmjF.19.T1365	91.9192	-0.00733162	+	LmjF.19.1365	3'UTR	undefined	sense	Complete	-
LmjF.19F.S2.220	LmjF.19:608497-609019	+	19F	523	LmjF.19.T1375	30.7527	-0.482854	+	unknown	undefined	undefined	sense	Complete	-
LmjF.19F.S2.230	LmjF.19:616004-616516	-	19F	513	LmjF.19.T1405	20.0729	-0.668128	+	unknown	undefined	undefined	antisense	Complete	-
LmjF.19F.S2.240	LmjF.19:630945-631484	+	19F	540	LmjF.19.T1425	0	0	.	unknown	undefined	undefined	sense	Complete	-
LmjF.19F.S2.250	LmjF.19:641288-641827	+	19F	540	LmjF.19.T1470	81.9549	-0.0571629	+	LmjF.19.1470	3'UTR	undefined	sense	Complete	-
LmjF.19F.S2.260	LmjF.19:646898-647435	+	19F	538	LmjF.19.T1490	0	0	+	LmjF.19.1490	3'UTR	undefined	sense	Complete	-
LmjF.19F.S2.270	LmjF.19:652505-653058	+	19F	554	LmjF.19.T1510	72.6208	-0.109677	+	LmjF.19.1510	3'UTR	undefined	sense	Complete	-
LmjF.20A.S2.010	LmjF.20:1077-1562	-	20A	486	LmjF.20.T0005	0.572752	-2.21277	.	unknown	chromosomal end	undefined	antisense	Complete	-
LmjF.20A.S2.020	LmjF.20:10604-11150	-	20A	547	LmjF.20.T0035	59.3318	-0.19745	-	unknown	undefined	undefined	sense	Complete	-
LmjF.20A.S2.030	LmjF.20:25247-25764	-	20A	518	LmjF.20.T0090	48.3678	-0.286182	-	LmjF.20.0090	3'UTR	poly-A site	sense	Complete	-
LmjF.20A.S2.040	LmjF.20:37345-37725	-	20A	381	LmjF.20.T0115	27.964	-0.524138	-	unknown	undefined	undefined	sense	Truncated at 5’	-
LmjF.20B.S2.050	LmjF.20:103725-104302	+	20B	578	LmjF.20.T0280	92.2424	-0.00580729	+	LmjF.20.0280	3'UTR	undefined	sense	Complete	-
LmjF.20B.S2.060	LmjF.20:111456-112053	-	20B	598	LmjF.20.T0305	41.0088	-0.357861	+	unknown	undefined	undefined	antisense	Complete	-
LmjF.20B.S2.070	LmjF.20:120348-120884	+	20B	537	LmjF.20.T0340-0343	54.8847	-0.231287	+	LmjF.20.0343	CDS	undefined	sense	Complete	-
LmjF.20B.S2.080	LmjF.20:129699-130297	+	20B	599	LmjF.20.T0355	52.9958	-0.246497	+	LmjF.20.0355	3'UTR	undefined	sense	Complete	-
LmjF.20B.S2.090	LmjF.20:169695-170290	+	20B	596	LmjF.20.T0445	30.2208	-0.490433	+	unknown	undefined	undefined	sense	Complete	-
LmjF.20.S2.100	LmjF.20:205220-205591	-	Orphan	372	LmjF.20.T0570	55.1417	-0.229258	+	LmjF.20.0570	3'UTR	undefined	antisense	Complete	-
LmjF.20.S2.110	LmjF.20:241956-242548	-	Orphan	593	LmjF.20.T0675	62.1587	-0.177236	+	unknown	undefined	undefined	antisense	Complete	-
LmjF.20.S2.120	LmjF.20:348230-348664	+	Orphan	435	LmjF.20.T0820	9.55751	-0.990393	+	LmjF.20.0820	3'UTR	poly-A site	sense	Complete	-
LmjF.20.S2.130	LmjF.20:431938-432443	+	Orphan	506	LmjF.20.T1032	86.0796	-0.0358379	+	unknown	undefined	undefined	sense	Complete	-
LmjF.20C.S2.140	LmjF.20:446268-446832	-	20C	565	LmjF.20.T1045	82.6072	-0.0537204	+	unknown	undefined	undefined	antisense	Complete	-
LmjF.20C.S2.150	LmjF.20:454614-455196	+	20C	583	LmjF.20.T1055	40.3059	-0.36537	+	LmjF.15.1055	undefined	undefined	sense	Complete	-
LmjF.20C.S2.160	LmjF.20:460991-461589	+	20C	599	LmjF.20.T1060	22.8769	-0.611342	+	LmjF.20.1060	3'UTR	poly-A site	sense	Complete	-
LmjF.20D.S2.170	LmjF.20:494970-495362	-	20D	393	LmjF.20.T1110	176.082	0.274978	+	LmjF.20.1110	3'UTR	undefined	antisense	Complete	-
LmjF.20.S2.180	LmjF.20:521624-521927	-	Orphan	304	LmjF.20.T1175-ncRNA1	6.7989	-1.1383	+	LmjF.20.ncRNA1	undefined	undefined	antisense	Complete	very close to subfamily D; palindromic
LmjF.20D.S2.190	LmjF.20:526653-526994	-	20D	342	-	-	0	-	-	IR	undefined	sense	Truncated at 5’	-
LmjF.20D.S2.200	LmjF.20:529191-529597	+	20D	407	LmjF.20.T1178	45.7386	-0.310455	+	unknown	undefined	undefined	sense	Complete	-
LmjF.20D.S2.210	LmjF.20:552340-552775	+	20D	436	LmjF.20.T1210	59.2762	-0.197857	+	LmjF.20.1210	5'UTR	SL addition site	sense	Complete	-
LmjF.20D.S2.220	LmjF.20:559148-559582	+	20D	435	LmjF.20.T1220	256.63	0.43857	+	LmjF.20.1220	3'UTR	undefined	sense	Complete	-
LmjF.20D.S2.230	LmjF.20:584200-584665	+	20D	466	LmjF.20.T1270	154.359	0.217795	+	LmjF.20.1270	3'UTR	undefined	sense	Complete	-
LmjF.20.S2.240	LmjF.20:726148-726715	-	Orphan	568	LmjF.20.T1570	95.768	0.0104823	-	LmjF.20.1570	3'UTR	undefined	sense	Complete	-
LmjF.21.S2.010	LmjF.21:15315-15757	+	Orphan	443	LmjF.21.T0030	132.091	0.150135	+	LmjF.21.0030	3'UTR	undefined	sense	Complete	-
LmjF.21.S2.020	LmjF.21:17278-17655	+	Orphan	378	LmjF.21.T0040	72.9813	-0.107526	+	LmjF.21.0040	3'UTR	undefined	sense	Complete	-
LmjF.21.S2.030	LmjF.21:50210-50719	+	Orphan	510	LmjF.21.T0130	114.727	0.0889279	+	LmjF.21.0130	3'UTR	undefined	sense	Complete	-
LmjF.21.S2.040	LmjF.21:88151-88395	+	Orphan	245	LmjF.21.T0255	97.798	0.019592	+	unknown	undefined	undefined	sense	Complete	-
LmjF.21A.S2.050	LmjF.21:107107-107523	+	21A	417	LmjF.21.T0320	36.6675	-0.406457	+	LmjF.21.0320	3'UTR	undefined	sense	Complete	-
LmjF.21A.S2.060	LmjF.21:165646-166101	-	21A	456	LmjF.21.T0525	0.707484	-2.12102	-	unknown	SSRc	undefined	undefined	Complete	-
LmjF.21A.S2.070	LmjF.21:198078-198568	-	21A	491	LmjF.21.T0640	78.7076	-0.0747215	-	LmjF.21.0640	3'UTR	undefined	sense	Complete	-
LmjF.21A.S2.080	LmjF.21:203986-204477	-	21A	492	LmjF.21.T0660	59.5713	-0.195701	-	LmjF.21.0660	3'UTR	undefined	sense	Complete	-
LmjF.21.S2.090	LmjF.21:221343-221540	-	Orphan	198	-	-	0	-	-	IR	undefined	sense	Complete	-
LmjF.21A.S2.100	LmjF.21:225237-225779	-	21A	543	-	-	0	-	-	SSRd	undefined	undefined	Complete	-
LmjF.21A.S2.110	LmjF.21:229181-229670	+	21A	490	LmjF.21.T0723	0.553173	-2.22788	.	unknown	SSRd	undefined	undefined	Complete	-
LmjF.21A.S2.120	LmjF.21:245038-245553	+	21A	516	LmjF.21.T0770	137.48	0.167502	+	LmjF.21.0770	3'UTR	undefined	sense	Complete	-
LmjF.21A.S2.130	LmjF.21:251350-251911	-	21A	562	LmjF.21.T0780	43.1723	-0.335533	+	LmjF.21.0780	3'UTR	undefined	antisense	Complete	-
LmjF.21A.S2.140	LmjF.21:268694-269299	+	21A	606	LmjF.21.T0810	136.164	0.163323	+	LmjF.21.0810	3'UTR	undefined	sense	Complete	-
LmjF.21A.S2.150	LmjF.21:279607-280153	+	21A	547	LmjF.21.T0821	54.4844	-0.234466	.	unknown	undefined	undefined	sense	Complete	-
LmjF.21A.S2.160	LmjF.21:298076-298678	+	21A	603	LmjF.21.T0825	75.6926	-0.0916844	+	LmjF.21.0825	3'UTR	undefined	sense	Complete	-
LmjF.21A.S2.170	LmjF.21:309141-309730	+	21A	590	LmjF.21.T0840	83.4648	-0.0492347	+	LmjF.21.0840	3'UTR	undefined	sense	Complete	-
LmjF.21.S2.180	LmjF.21:517436-517833	-	Orphan	398	LmjF.21.T1250	425.342	0.658	-	LmjF.21.1250	3'UTR	undefined	sense	Complete	-
LmjF.21B.S2.190	LmjF.21:538900-539375	-	21B	476	LmjF.21.T1298	76.3115	-0.0881481	-	unknown	undefined	undefined	sense	Complete	-
LmjF.21B.S2.200	LmjF.21:546608-547080	+	21B	473	LmjF.21.T1330	69.5834	-0.128232	-	LmjF.21.1330	3'UTR	undefined	sense	Complete	Insertion shared with other subfamily members
LmjF.21B.S2.210	LmjF.21:566367-566840	-	21B	474	LmjF.21.T1368	39.2938	-0.376414	-	unknown	undefined	undefined	sense	Complete	Insertion shared with other subfamily members
LmjF.21B.S2.220	LmjF.21:571706-572243	-	21B	538	LmjF.21.T1378	28.874	-0.510231	-	unknown	undefined	undefined	sense	Complete	-
LmjF.21B.S2.230	LmjF.21:575019-575534	-	21B	516	LmjF.21.T1387	4.49596	-1.31792	-	unknown	undefined	undefined	sense	Complete	-
LmjF.21B.S2.240	LmjF.21:578564-579076	-	21B	513	LmjF.21.T1400	5.48006	-1.23195	-	LmjF.21.1400	3'UTR	poly-A site	sense	Complete	-
LmjF.21B.S2.250	LmjF.21:582107-582614	-	21B	508	LmjF.21.T1410	35.2459	-0.42363	-	LmjF.21.1410	3'UTR	poly-A site	sense	Complete	-
LmjF.21B.S2.260	LmjF.21:586381-586947	-	21B	567	LmjF.21.T1430	99.2155	0.0258415	-	LmjF.21.1430	3'UTR	poly-A site	sense	Complete	-
LmjF.21C.S2.270	LmjF.21:629470-629998	-	21C	529	-	-	0	-	-	3'UTR	undefined	sense	Complete	-
LmjF.21C.S2.280	LmjF.21:660414-660933	+	21C	520	LmjF.21.T1561	40.271	-0.365746	-	LmjF.21.1561	3'UTR	poly-A site	antisense	Complete	-
LmjF.21C.S2.290	LmjF.21:663890-664474	+	21C	585	LmjF.21.T1563	78.9427	-0.0734262	-	LmjF.21.1563	3'UTR	undefined	antisense	Complete	-
LmjF.21B.S2.300	LmjF.21:664729-665183	-	21B	455	LmjF.21.T1563	78.9427	-0.0734262	-	LmjF.21.1563	3'UTR	undefined	antisense	Complete	Insertion shared with other subfamily members
LmjF.21C.S2.310	LmjF.21:699640-700060	-	21C	421	LmjF.21.T1600	91.316	-0.010191	-	LmjF.21.1600	3'UTR	undefined	sense	Complete	-
LmjF.21D.S2.320	LmjF.21:723375-723867	-	21D	493	LmjF.21.T1680	98.4592	0.0225184	-	LmjF.21.1680	3'UTR	undefined	sense	Complete	-
LmjF.21D.S2.330	LmjF.21:736454-736946	+	21D	493	-	-	0	-	-	3'UTR	poly-A site	antisense	Complete	-
LmjF.06D-22.S2.10	LmjF.22:5469-5992	-	06D-22	523	LmjF.22.T0012	7.99942	-1.06768	-	unknown	undefined	undefined	sense	Complete	Region duplicated in Chr6
LmjF.22.S2.20	LmjF.22:23339-23877	-	Orphan	539	LmjF.22.T0075	136.441	0.164207	-	unknown	undefined	undefined	sense	Complete	-
LmjF.22.S2.30	LmjF.22:68942-69379	-	Orphan	438	LmjF.22.T0165	52.1235	-0.253705	-	unknown	undefined	undefined	sense	Complete	-
LmjF.22.S2.40	LmjF.22:97353-97908	-	Orphan	556	LmjF.22.T0222	-	0	-	unknown	undefined	undefined	sense	Complete	-
LmjF.22A.S2.50	LmjF.22:164651-165038	-	22A	388	LmjF.22.T0410	150.939	0.208063	-	LmjF.22.0410	3'UTR	undefined	sense	Truncated at 3’	-
LmjF.22A.S2.60	LmjF.22:183729-184280	-	22A	552	LmjF.22.T0470	67.7943	-0.139545	-	LmjF.22.0470	3'UTR	undefined	sense	Complete	-
LmjF.22A.S2.70	LmjF.22:190063-190614	-	22A	552	LmjF.22.T0490	91.603	-0.00882814	-	LmjF.22.0490	3'UTR	undefined	sense	Complete	-
LmjF.22B.S2.80	LmjF.22:262169-262633	-	22B	465	LmjF.22.T0690	29.8722	-0.495471	-	LmjF.22.0690	3'UTR	undefined	sense	Complete	Upstream region shared with 22B.S2.130
LmjF.22C.S2.90	LmjF.22:287575-288113	-	22C	539	LmjF.22.T0738	45.8688	-0.309221	-	unknown	undefined	undefined	sense	Complete	-
LmjF.22C.S2.100	LmjF.22:298099-298637	-	22C	539	LmjF.22.T0745	21.0997	-0.646462	-	unknown	undefined	undefined	sense	Complete	-
LmjF.22C.S2.110	LmjF.22:314600-315114	-	22C	515	LmjF.22.T0770	100.668	0.0321538	-	LmjF.22.0770	3'UTR	undefined	sense	Complete	-
LmjF.22C.S2.120	LmjF.22:322711-323210	+	22C	500	LmjF.22.T0795	14.5842	-0.806856	+	unknown	SSRd	undefined	undefined	Complete	-
LmjF.22B.S2.130	LmjF.22:347399-347866	+	22B	468	LmjF.22.T0850	9.34277	-1.00026	+	LmjF.22.0850	3'UTR	undefined	sense	Complete	Upstream region shared with 22B.S2.80
LmjF.22.S2.140	LmjF.22:370737-371017	+	Orphan	281	LmjF.22.T0915	45.4999	-0.312728	+	unknown	undefined	undefined	sense	Complete	-
LmjF.22.S2.150	LmjF.22:397091-397678	+	Orphan	588	LmjF.22.T0962	-	0	+	unknown	3'UTR	undefined	sense	Complete	-
LmjF.22D.S2.160	LmjF.22:517114-517795	-	22D	682	LmjF.22.T1250	32.1041	-0.464177	-	LmjF.22.1250	3'UTR	undefined	sense	Complete	-
LmjF.22D.S2.170	LmjF.22:530002-530643	-	22D	642	LmjF.22.T1290	100.107	0.0297279	-	LmjF.22.1290	3'UTR	undefined	sense	Complete	-
LmjF.22D.S2.180	LmjF.22:538290-539023	-	22D	734	LmjF.22.T1305	33.57	-0.444787	-	unknown	undefined	undefined	sense	Complete	-
LmjF.22E.S2.190	LmjF.22:606589-606969	+	22E	381	LmjF.22.T1482	8.34015	-1.04956	.	unknown	SSRd	undefined	undefined	Complete	-
LmjF.22E.S2.200	LmjF.22:607827-608217	-	22E	391	LmjF.22.T1485	0	0	.	unknown	SSRd	undefined	undefined	Complete	-
LmjF.22E.S2.210	LmjF.22:620158-620622	+	22E	465	LmjF.22.T1510	114.02	0.0862446	+	LmjF.22.1510	3'UTR	undefined	sense	Complete	-
LmjF.22E.S2.220	LmjF.22:639638-639924	+	22E	287	LmjF.22.T1565	111.062	0.0748287	+	unknown	undefined	undefined	sense	Truncated at 3’	-
LmjF.22.S2.230	LmjF.22:690245-690705	+	Orphan	461	LmjF.22.T1680	126.77	0.132279	+	LmjF.22.1680	3'UTR	undefined	sense	Complete	-
LmjF.23.S2.010	LmjF.23:56051-56644	+	Orphan	594	LmjF.23.T0180	66.3048	-0.149193	+	LmjF.23.0180	3'UTR	undefined	sense	Complete	-
LmjF.23A.S2.020	LmjF.23:89374-89841	+	23A	468	LmjF.23.T0240	94.8822	0.0064466	+	LmjF.23.0240	3'UTR	undefined	sense	Complete	-
LmjF.23A.S2.030	LmjF.23:100027-100495	+	23A	469	LmjF.23.T0262	34.6168	-0.431451	+	unknown	undefined	undefined	sense	Complete	-
LmjF.23B.S2.040	LmjF.23:117203-117780	-	23B	578	LmjF.23.T0310	53.612	-0.241476	+	LmjF.23.0310	3'UTR	undefined	antisense	Complete	-
LmjF.23B.S2.050	LmjF.23:124196-124778	+	23B	583	LmjF.23.T0345	25.351	-0.566744	+	unknown	undefined	undefined	sense	Complete	-
LmjF.23C.S2.060	LmjF.23:161212-161685	+	23C	474	LmjF.23.T0430	152.107	0.211411	+	LmjF.23.0430	3'UTR	undefined	sense	Complete	-
LmjF.23.S2.070	LmjF.23:172095-172455	+	Orphan	361	LmjF.23.T0454	30.1768	-0.491064	+	unknown	undefined	undefined	sense	Complete	-
LmjF.23C.S2.080	LmjF.23:199725-200241	-	23C	517	LmjF.23.T0541	11.8548	-0.896844	+	unknown	undefined	undefined	antisense	Complete	-
LmjF.23C.S2.90	LmjF.23:212053-212589	+	23C	537	LmjF.23.T0547	144.961	0.190512	+	LmjF.23.0547	3'UTR	undefined	sense	Complete	-
LmjF.23C.S2.100	LmjF.23:214663-215180	-	23C	518	LmjF.23.T1590	15.8745	-0.770037	+	LmjF.23.1590	3'UTR	poly-A site	antisense	Complete	-
LmjF.23.S2.110	LmjF.23:215701-216268	+	Orphan	568	LmjF.23.T1595	8.51093	-1.04076	+	unknown	undefined	undefined	sense	Complete	-
LmjF.23D.S2.120	LmjF.23:239110-239557	-	23D	448	LmjF.23.T1645	83.3743	-0.0497057	-	unknown	undefined	undefined	sense	Complete	-
LmjF.23D.S2.130	LmjF.23:255035-255484	-	23D	450	LmjF.23.T0552	23.9326	-0.591748	-	unknown	undefined	undefined	sense	Complete	-
LmjF.23.S2.140	LmjF.23:288958-289488	-	Orphan	531	LmjF.23.T0622	112.302	0.0796504	-	unknown	undefined	undefined	sense	Complete	-
LmjF.23.S2.150	LmjF.23:291163-291480	+	Orphan	318	LmjF.23.T0624	60.5324	-0.18875	-	unknown	undefined	undefined	antisense	Complete	-
LmjF.23E.S2.160	LmjF.23:337649-338223	-	23E	575	LmjF.23.T0720	15.5217	-0.7798	-	LmjF.23.0720	undefined	undefined	sense	Complete	-
LmjF.23E.S2.170	LmjF.23:344114-344688	-	23E	575	LmjF.23.T0720	15.5217	-0.7798	-	LmjF.23.0720	3'UTR	undefined	sense	Complete	-
LmjF.23F.S2.180	LmjF.23:365730-366319	-	23F	590	LmjF.23.T0736	46.0132	-0.307856	-	unknown	undefined	undefined	sense	Complete	-
LmjF.23F.S2.190	LmjF.23:398872-399327	-	23F	456	LmjF.23.T0810	83.2846	-0.0501731	-	LmjF.23.0810	3'UTR	undefined	sense	Truncated at 3’	-
LmjF.23F.S2.200	LmjF.23:413848-414526	-	23F	679	LmjF.23.T0840	308.098	0.517951	-	LmjF.23.0840	3'UTR	undefined	sense	Complete	-
LmjF.23F.S2.210	LmjF.23:429818-430319	-	23F	502	LmjF.23.T0870	73.8222	-0.102551	-	LmjF.23.0870	3'UTR	undefined	sense	Complete	-
LmjF.23F.S2.220	LmjF.23:434817-435335	-	23F	519	LmjF.23.T0880	39.9465	-0.369259	-	LmjF.23.0880	3'UTR	undefined	sense	Complete	-
LmjF.23G.S2.230	LmjF.23:486173-486651	-	23G	479	LmjF.23.T1020	1094.83	1.06861	-	LmjF.23.1020	3'UTR	undefined	sense	Complete	-
LmjF.23G.S2.240	LmjF.23:532374-532857	-	23G	484	LmjF.23.T1120	48.4982	-0.285012	-	LmjF.23.1120	3'UTR	undefined	sense	Complete	-
LmjF.23G.S2.250	LmjF.23:539474-539908	+	23G	435	LmjF.23.T1140	71.5641	-0.116043	-	LmjF.23.1140	3'UTR	undefined	antisense	Complete	-
LmjF.23G.S2.260	LmjF.23:544205-544767	-	23G	563	LmjF.23.T1145	58.9971	-0.199907	-	unknown	undefined	undefined	sense	Complete	-
LmjF.23G.S2.270	LmjF.23:554038-554569	+	23G	532	LmjF.23.T1157	22.4809	-0.618923	.	unknown	SSRd	undefined	undefined	Complete	-
LmjF.23G.S2.280	LmjF.23:557775-558319	+	23G	545	LmjF.23.T1165	121.803	0.114921	+	LmjF.23.1165	3'UTR	undefined	sense	Complete	-
LmjF.23G.S2.290	LmjF.23:563552-563979	-	23G	428	LmjF.23.T1170	197.997	0.32592	+	LmjF.23.1170	3'UTR	undefined	antisense	Complete	-
LmjF.23G.S2.300	LmjF.23:568373-568808	+	23G	436	LmjF.23.T1210	51.4657	-0.25922	+	LmjF.23.1210	3'UTR	undefined	sense	Complete	-
LmjF.23.S2.310	LmjF.23:602583-603141	+	Orphan	559	LmjF.23.T1275	122.266	0.116567	+	unknown	undefined	undefined	sense	Complete	-
LmjF.23H.S2.320	LmjF.23:655872-656444	+	23H	573	LmjF.23.T1360	90.661	-0.0133174	+	LmjF.23.1360	3'UTR	undefined	sense	Complete	-
LmjF.23H.S2.330	LmjF.23:659994-660569	+	23H	576	LmjF.23.T1372	56.2749	-0.220423	+	unknown	undefined	undefined	sense	Complete	-
LmjF.23H.S2.340	LmjF.23:676644-677160	+	23H	517	LmjF.23.T1410	138.651	0.171185	+	LmjF.23.1410	3'UTR	undefined	sense	Complete	-
LmjF.23.S2.350	LmjF.23:686462-687058	+	Orphan	597	LmjF.23.T1670	51.9674	-0.255007	+	LmjF.23.1670	3'UTR	poly-A site	sense	Complete	-
LmjF.23I.S2.360	LmjF.23:719294-720188	-	23I	895	LmjF.23.T1442	168.049	0.254698	+	unknown	undefined	undefined	antisense	Complete	-
LmjF.23I.S2.370	LmjF.23:734252-735147	-	23I	896	LmjF.23.T1470	87.6855	-0.0278104	-	LmjF.23.1470	3'UTR	poly-A site	sense	Complete	-
LmjF.23.S2.380	LmjF.23:767970-768534	+	Orphan	565	LmjF.23.T1570	82.4738	-0.054422	+	LmjF.23.1570	3'UTR	poly-A site	sense	Complete	-
LmjF.24A.S2.010	LmjF.24:26536-27115	+	24A	580	LmjF.24.T0130	92.933	-0.00256783	+	LmjF.24.0130	3'UTR	undefined	sense	Complete	-
LmjF.24A.S2.020	LmjF.24:30999-31578	+	24A	580	LmjF.24.T0150	132.23	0.150593	+	LmjF.24.0150	3'UTR	undefined	sense	Complete	-
LmjF.24B.S2.030	LmjF.24:92093-92546	+	24B	454	LmjF.24.T0310	44.0148	-0.327139	+	LmjF.24.0310	3'UTR	undefined	sense	Complete	-
LmjF.24B.S2.040	LmjF.24:112872-113245	+	24B	374	LmjF.24.T0360	87.6239	-0.0281155	+	LmjF.24.0360	3'UTR	undefined	sense	Truncated at 5’	-
LmjF.24B.S2.050	LmjF.24:125642-126129	+	24B	488	LmjF.24.T0383	59.4771	-0.196388	+	unknown	undefined	undefined	sense	Complete	-
LmjF.24B.S2.060	LmjF.24:132059-132476	+	24B	418	LmjF.24.T0400	61.3274	-0.183083	+	LmjF.24.0400	3'UTR	undefined	sense	Complete	-
LmjF.24B.S2.070	LmjF.24:144712-145131	+	24B	420	-	-	0	-	-	IR	undefined	sense	Complete	-
LmjF.24B.S2.080	LmjF.24:150879-151310	+	24B	432	LmjF.24.T0440	20.004	-0.66962	+	LmjF.24.0440	3'UTR	undefined	sense	Complete	-
LmjF.24.S2.090	LmjF.24:186799-187297	-	Orphan	499	LmjF.24.T0520	107.979	0.062601	+	LmjF.24.0520	3'UTR	undefined	antisense	Complete	-
LmjF.24.S2.100	LmjF.24:269054-269517	+	Orphan	464	LmjF.24.T0760	124.769	0.12537	+	LmjF.24.0760	3'UTR	undefined	sense	Complete	-
LmjF.24C.S2.110	LmjF.24:274519-275117	+	24C	599	LmjF.24.T0770	83.3943	-0.0496016	+	LmjF.24.0770	3'UTR	undefined	sense	Complete	-
LmjF.24C.S2.120	LmjF.24:293931-294468	+	24C	538	LmjF.24.T0825	17.8025	-0.720258	+	unknown	undefined	undefined	sense	Complete	-
LmjF.24D.S2.130	LmjF.24:377330-377872	+	24D	543	LmjF.24.T1080	59.0939	-0.199196	+	LmjF.24.1080	3'UTR	undefined	sense	Complete	-
LmjF.24D.S2.140	LmjF.24:416808-417315	+	24D	508	LmjF.24.T1160	39.1247	-0.378287	+	LmjF.24.1160	3'UTR	undefined	sense	Complete	-
LmjF.24D.S2.150	LmjF.24:419207-419713	+	24D	507	LmjF.24.T1165	62.8859	-0.172185	+	unknown	undefined	undefined	sense	Complete	-
LmjF.24E.S2.160	LmjF.24:448106-448590	+	24E	485	LmjF.24.T1260	67.6237	-0.140639	+	LmjF.24.1260	3'UTR	undefined	sense	Complete	-
LmjF.24E.S2.170	LmjF.24:450545-451037	+	24E	493	LmjF.24.T1270	77.157	-0.0833625	+	LmjF.24.1270	3'UTR	undefined	sense	Complete	-
LmjF.24E.S2.180	LmjF.24:452313-452824	-	24E	512	LmjF.24.T1277	79.6817	-0.0693793	+	unknown	undefined	undefined	antisense	Complete	-
LmjF.24E.S2.190	LmjF.24:469397-469822	+	24E	426	-	-	0	-	-	IR	undefined	sense	Complete	-
LmjF.24E.S2.200	LmjF.24:481173-481696	+	24E	524	-	-	0	-	-	IR	undefined	sense	Complete	-
LmjF.24E.S2.210	LmjF.24:486274-486799	+	24E	526	LmjF.24.T1365	62.692	-0.173526	+	unknown	undefined	undefined	sense	Complete	-
LmjF.24E.S2.220	LmjF.24:495994-496520	+	24E	527	LmjF.24.T1390	45.6513	-0.311285	+	LmjF.24.1390	3'UTR	undefined	sense	Complete	-
LmjF.24.S2.230	LmjF.24:525113-525390	-	Orphan	278	LmjF.24.TncRNA1	35.0753	-0.425737	+	LmjF.24.ncRNA1	undefined	undefined	antisense	Complete	-
LmjF.24.S2.240	LmjF.24:619948-620550	-	Orphan	603	LmjF.24.T1640	132.773	0.152371	+	LmjF.24.1640	3'UTR	undefined	antisense	Complete	-
LmjF.24.S2.250	LmjF.24:622126-622305	+	Orphan	180	-	-	0	-	-	SSRc	undefined	undefined	Complete	-
LmjF.24.S2.260	LmjF.24:639142-639631	-	Orphan	488	LmjF.24.T1720	325.671	0.542041	-	LmjF.24.1720	3'UTR	undefined	sense	Complete	-
LmjF.24.S2.270	LmjF.24:659561-660070	-	Orphan	510	LmjF.24.T1775	30.1041	-0.492112	-	unknown	undefined	undefined	sense	Complete	-
LmjF.24F.S2.280	LmjF.24:681302-681918	-	24F	617	LmjF.24.T1860	66.1841	-0.149984	-	LmjF.24.1860	3'UTR	poly-A site	sense	Complete	-
LmjF.24F.S2.290	LmjF.24:692172-692764	-	24F	593	LmjF.24.T1880	56.1834	-0.22113	-	LmjF.24.1880	3'UTR	poly-A site	sense	Complete	-
LmjF.24F.S2.300	LmjF.24:706361-706948	-	24F	588	LmjF.24.T1885	51.1827	-0.261615	-	unknown	undefined	undefined	sense	Complete	-
LmjF.24F.S2.310	LmjF.24:723632-724241	-	24F	610	LmjF.24.T1940	46.5594	-0.30273	-	LmjF.24.1940	3'UTR	undefined	sense	Complete	-
LmjF.24G.S2.320	LmjF.24:752113-752669	+	24G	557	LmjF.24.T2030	107.481	0.0605937	-	LmjF.24.2030	3'UTR	undefined	antisense	Complete	-
LmjF.24G.S2.330	LmjF.24:756479-756898	+	24G	420	LmjF.24.T2045	122.066	0.115858	-	LmjF.24.2045	5'UTR	SL-addition site	antisense	Truncated at 3’	-
LmjF.24G.S2.340	LmjF.24:762460-763010	-	24G	551	LmjF.24.T2065	19.6535	-0.677298	-	unknown	undefined	undefined	sense	Complete	-
LmjF.24G.S2.350	LmjF.24:783202-783769	+	24G	568	LmjF.24.T2142	0.863919	-2.03426	-	unknown	undefined	SL-addition site	antisense	Complete	-
LmjF.25A.S2.010	LmjF.25:32610-33160	-	25A	551	LmjF.25.T0110	72.3953	-0.111028	-	LmjF.25.0100	3'UTR	undefined	sense	Complete	-
LmjF.25A.S2.020	LmjF.25:57559-58146	-	25A	588	LmjF.25.T0190	47.025	-0.298409	-	LmjF.25.0190	3'UTR	undefined	sense	Complete	-
LmjF.25A.S2.030	LmjF.25:65556-66143	-	25A	588	LmjF.25.T0210	71.0578	-0.119126	-	LmjF.25.0210	3'UTR	undefined	sense	Complete	-
LmjF.25A.S2.040	LmjF.25:109687-110188	+	25A	502	LmjF.25.T0336	32.6378	-0.457018	-	unknown	undefined	undefined	antisense	Complete	-
LmjF.25B.S2.050	LmjF.25:233536-234089	-	25B	554	LmjF.25.T0670	121.453	0.11367	-	LmjF.25.0670	3'UTR	undefined	sense	Complete	-
LmjF.25B.S2.060	LmjF.25:262198-262751	+	25B	554	LmjF.25.T0710	86.2492	-0.034983	-	LmjF.25.0710	3'UTR	undefined	antisense	Complete	-
LmjF.25B.S2.070	LmjF.25:270800-271257	+	25B	458	LmjF.25.T0730	429.649	0.662376	+	LmjF.25.0730	3'UTR	undefined	sense	Complete	-
LmjF.25C.S2.080	LmjF.25:308709-309254	-	25C	546	LmjF.25.T0810	62.0205	-0.178202	+	LmjF.25.0810	3'UTR	undefined	antisense	Complete	-
LmjF.25C.S2.090	LmjF.25:321747-322298	+	25C	552	LmjF.25.T0840	31.088	-0.478145	+	LmjF.25.0840	3'UTR	undefined	sense	Complete	-
LmjF.25.S2.100	LmjF.25:398052-398581	-	Orphan	530	LmjF.25.T1025	68.0004	-0.138227	+	unknown	undefined	undefined	antisense	Complete	-
LmjF.25D.S2.110	LmjF.25:520927-521529	-	25D	603	LmjF.25.T1310	47.5088	-0.293964	-	LmjF.25.1310	3'UTR	undefined	sense	Complete	-
LmjF.25D.S2.120	LmjF.25:554094-554672	-	25D	579	-	-	0	-	-	IR	undefined	sense	Complete	-
LmjF.25D.S2.130	LmjF.25:570846-571391	-	25D	546	LmjF.25.T1443	130.18	0.143807	-	LmjF.25.1443	3'UTR	undefined	sense	Complete	-
LmjF.25D.S2.140	LmjF.25:577733-578292	-	25D	560	LmjF.25.T1445	55.5654	-0.225933	-	LmjF.25.1445	3'UTR	undefined	sense	Complete	-
LmjF.25D.S2.150	LmjF.25:584178-584663	-	25D	486	LmjF.25.T1470	42.7306	-0.339999	-	LmjF.25.1470	3'UTR	poly-A site	sense	Complete	-
LmjF.25.S2.160	LmjF.25:586516-587014	-	Orphan	499	LmjF.25.T1475	7.61316	-1.08917	-	unknown	undefined	undefined	sense	Complete	-
LmjF.25D.S2.170	LmjF.25:589205-589628	-	25D	424	LmjF.25.T1477	0	0	.	unknown	undefined	undefined	sense	Complete	-
LmjF.25D.S2.180	LmjF.25:615866-616463	-	25D	598	LmjF.25.T1542-snoRNAs	1.63479	-1.75727	-	LmjF.25.snoRNA0124|LmjF.25.snoRNA0166|LmjF.25.snoRNA0001	undefined	undefined	sense	Complete	-
LmjF.25E.S2.190	LmjF.25:681658-682020	-	25E	363	LmjF.25.T1688	6.16033	-1.18113	-	unknown	undefined	SL-addition site	sense	Complete	-
LmjF.25E.S2.200	LmjF.25:699358-699720	+	25E	363	LmjF.25.T1730	62.1909	-0.177011	-	LmjF.25.1730	3'UTR	poly-A site	antisense	Complete	-
LmjF.25F.S2.210	LmjF.25:776974-777427	+	25F	454	LmjF.25.T2000	40.2256	-0.366235	-	LmjF.25.2000	3'UTR	undefined	antisense	Truncated at 5’	-
LmjF.25F.S2.220	LmjF.25:822065-822609	-	25F	545	LmjF.25.T2150	79.2449	-0.0717667	-	LmjF.25.2150	3'UTR	undefined	sense	Complete	-
LmjF.25.S2.230	LmjF.25:827040-827233	-	Orphan	194	LmjF.25.T2165	5.25579	-1.2501	.	unknown	SSRd	undefined	undefined	Complete	-
LmjF.25F.S2.240	LmjF.25:847583-848187	-	25F	605	LmjF.25.T2255	2.39276	-1.59184	+	unknown	undefined	undefined	antisense	Complete	-
LmjF.25F.S2.250	LmjF.25:855096-855700	+	25F	605	LmjF.25.T2280	37.68	-0.394627	+	LmjF.25.2280	3'UTR	undefined	sense	Complete	-
LmjF.25F.S2.260	LmjF.25:875503-876180	+	25F	678	LmjF.25.T2355	0.969134	-1.98435	+	unknown	undefined	undefined	sense	Complete	-
LmjF.25F.S2.270	LmjF.25:887750-888424	+	25F	675	LmjF.25.T2382	39.0775	-0.378811	+	unknown	undefined	undefined	sense	Complete	-
LmjF.26A.S2.010	LmjF.26:36199-36851	-	26A	653	LmjF.26.T0160	33.2388	-0.449092	-	LmjF.26.0160	3'UTR	undefined	sense	Complete	-
LmjF.26A.S2.020	LmjF.26:47550-48198	-	26A	649	LmjF.26.T0182	16.0374	-0.765604	-	unknown	undefined	undefined	sense	Complete	-
LmjF.26A.S2.030	LmjF.26:51646-52268	-	26A	623	LmjF.26.T0195	31.1886	-0.476742	-	unknown	undefined	undefined	sense	Complete	-
LmjF.26A.S2.040	LmjF.26:104184-104811	-	26A	628	LmjF.26.T0380	53.0856	-0.245761	-	LmjF.26.0380	3'UTR	undefined	sense	Complete	-
LmjF.26A.S2.050	LmjF.26:129640-130314	-	26A	675	LmjF.26.T0480	46.9666	-0.298949	-	LmjF.26.0480	3'UTR	undefined	sense	Complete	-
LmjF.26B.S2.060	LmjF.26:172450-173002	-	26B	553	LmjF.26.T0630	44.8101	-0.319362	-	LmjF.26.0630	3'UTR	undefined	sense	Complete	-
LmjF.26B.S2.070	LmjF.26:214561-215232	-	26B	672	LmjF.26.T0740	49.3917	-0.277084	-	LmjF.26.0740	3'UTR	undefined	sense	Complete	-
LmjF.26B.S2.080	LmjF.26:232170-233126	+	26B	957	LmjF.26.T0800	30.533	-0.485968	-	LmjF.26.0800	3'UTR	poly-A site	antisense	Complete	Extension at 5’ (453 nt) shared with 26B.S2.090
LmjF.26B.S2.090	LmjF.26:240275-241153	-	26B	879	LmjF.26.T0830	95.047	0.00720045	-	LmjF.26.0830	3'UTR	undefined	sense	Complete	Extension at 5’ (453 nt) shared with 26B.S2.080
LmjF.26B.S2.100	LmjF.26:276350-276875	-	26B	526	LmjF.26.T0945	21.2109	-0.644179	-	unknown	undefined	undefined	sense	Complete	-
LmjF.26.S2.110	LmjF.26:372003-372620	+	Orphan	618	LmjF.26.T1130	52.1401	-0.253566	+	LmjF.26.1130	3'UTR	undefined	sense	Complete	-
LmjF.26C.S2.120	LmjF.26:482318-482831	+	26C	514	LmjF.26.T1410	28.0509	-0.522791	+	LmjF.26.1410	3'UTR	undefined	sense	Complete	-
LmjF.26C.S2.130	LmjF.26:509991-510543	+	26C	553	LmjF.26.T1440	57.7641	-0.20908	+	LmjF.26.1440	3'UTR	undefined	sense	Complete	-
LmjF.26C.S2.140	LmjF.26:533171-533760	-	26C	590	LmjF.26.T1480	53.725	-0.240561	+	LmjF.26.1480	3'UTR	poly-A site	antisense	Complete	-
LmjF.26C.S2.150	LmjF.26:542813-543518	+	26C	706	LmjF.26.T1502	2.40556	-1.58952	+	unknown	undefined	undefined	sense	Complete	-
LmjF.26C.S2.160	LmjF.26:543808-544513	+	26C	706	LmjF.26.T1505	4.14351	-1.35337	+	unknown	undefined	undefined	sense	Complete	-
LmjF.26C.S2.170	LmjF.26:544803-545508	+	26C	706	LmjF.26.T1507	105.075	0.0507605	+	unknown	undefined	undefined	sense	Complete	-
LmjF.26C.S2.180	LmjF.26:575246-575636	+	26C	391	LmjF.26.T1567	15.7732	-0.772819	+	unknown	undefined	undefined	sense	Truncated at 5’	-
LmjF.26C.S2.190	LmjF.26:606812-607052	-	26C	241	-	-	0	-	-	IR	undefined	antisense	Truncated at 3’	-
LmjF.26D.S2.200	LmjF.26:607364-607807	-	26D	444	LmjF.26.T1667	0	0	.	unknown	undefined	undefined	antisense	Complete	-
LmjF.26D.S2.210	LmjF.26:613241-613684	-	26D	444	LmjF.26.T1680	0	0	+	LmjF.26.1680	5'UTR	undefined	antisense	Complete	-
LmjF.26D.S2.220	LmjF.26:615722-616165	-	26D	444	LmjF.26.T1690	0	0	+	LmjF.26.1690	5'UTR	undefined	antisense	Complete	-
LmjF.26D.S2.230	LmjF.26:618203-618646	-	26D	444	LmjF.26.T1700	10.717	-0.940665	+	LmjF.26.1700	5'UTR	undefined	antisense	Complete	-
LmjF.26C.S2.240	LmjF.26:630991-631383	+	26C	393	LmjF.26.T1735	73.6257	-0.103709	+	unknown	undefined	undefined	sense	Truncated at 5’	-
LmjF.26E.S2.250	LmjF.26:689530-690046	+	26E	517	LmjF.26.T1805	3.97358	-1.37156	+	unknown	undefined	undefined	sense	Complete	-
LmjF.26.S2.260	LmjF.26:693111-693509	+	Orphan	399	LmjF.26.T1815	27.0918	-0.537901	+	unknown	undefined	undefined	sense	Complete	-
LmjF.26E.S2.270	LmjF.26:713784-714238	+	26E	455	LmjF.26.T1840	26.325	-0.550369	+	LmjF.26.1840	3'UTR	undefined	sense	Complete	-
LmjF.26E.S2.280	LmjF.26:719828-720332	+	26E	505	LmjF.26.T1860	57.3575	-0.212148	+	LmjF.26.1860	3'UTR	undefined	sense	Complete	-
LmjF.26E.S2.290	LmjF.26:735313-735764	+	26E	452	LmjF.26.T1885-snoRNAs	10.7648	-0.938733	+	LmjF.26.snoRNA0435|LmjF.26.snoRNA0434|LmjF.26.snoRNA0475|LmjF.26.snoRNA0474|LmjF.26.snoRNA0476|LmjF.26.snoRNA0473|LmjF.26.snoRNA0472	undefined	undefined	sense	Complete	-
LmjF.26F.S2.300	LmjF.26:817733-818335	+	26F	603	LmjF.26.T2070	57.7426	-0.209241	+	LmjF.26.2070	3'UTR	undefined	sense	Complete	-
LmjF.26.S2.310	LmjF.26:822088-822605	+	Orphan	518	LmjF.26.T2080	82.6709	-0.0533856	-	LmjF.26.2080	3'UTR	undefined	antisense	Complete	-
LmjF.26F.S2.320	LmjF.26:824266-824437	+	26F	172	LmjF.26.T2085	71.6944	-0.115253	+	unknown	undefined	undefined	sense	Truncated at 5’	-
LmjF.26G.S2.330	LmjF.26:1022469-1023012	+	26G	544	LmjF.26.T2530	56.769	-0.216627	+	LmjF.26.2530	3'UTR	undefined	sense	Complete	-
LmjF.26G.S2.340	LmjF.26:1045962-1046560	+	26G	604	LmjF.26.T2592	-	0	+	unknown	3'UTR	undefined	sense	Complete	-
LmjF.26G.S2.350	LmjF.26:1065091-1065686	+	26G	601	LmjF.26.T2650	75.3609	-0.0935919	+	LmjF.26.2650	3'UTR	undefined	sense	Complete	-
LmjF.27A.S2.010	LmjF.27:16954-17509	+	27A	556	LmjF.27.T0060	37.634	-0.395157	-	LmjF.27.0060	3'UTR	undefined	antisense	Complete	-
LmjF.27A.S2.020	LmjF.27:29471-29982	-	27A	512	LmjF.27.T0120	84.3004	-0.0449086	-	LmjF.27.0120	3'UTR	undefined	sense	Complete	-
LmjF.27A.S2.030	LmjF.27:41420-41998	-	27A	579	LmjF.27.T0170	40.9726	-0.358245	-	LmjF.27.0170	3'UTR	poly-A site	sense	Complete	-
LmjF.27A.S2.040	LmjF.27:50865-51422	-	27A	558	LmjF.27.T0215	18.5601	-0.702158	-	unknown	undefined	undefined	sense	Complete	-
LmjF.27A.S2.050	LmjF.27:55125-55680	-	27A	556	LmjF.27.T0235	88.6113	-0.0232488	-	unknown	undefined	undefined	sense	Complete	-
LmjF.27A.S2.060	LmjF.27:72562-73081	+	27A	520	LmjF.27.T0295	21.1081	-0.646289	.	unknown	SSRd	undefined	undefined	Complete	-
LmjF.27A.S2.070	LmjF.27:77581-78099	+	27A	519	LmjF.27.T0300	117.968	0.101025	+	LmjF.27.0300	3'UTR	undefined	sense	Complete	-
LmjF.27A.S2.080	LmjF.27:82697-83201	+	27A	505	LmjF.27.T0310	50.5173	-0.267298	+	LmjF.27.0310	3'UTR	undefined	sense	Complete	-
LmjF.27A.S2.090	LmjF.27:102566-103126	+	27A	561	LmjF.27.T0370	42.9185	-0.338094	+	LmjF.27.0370	3'UTR	undefined	sense	Complete	-
LmjF.27A.S2.100	LmjF.27:125373-125957	-	27A	585	LmjF.27.T0440	35.0169	-0.42646	+	LmjF.27.0440	3'UTR	poly-A site	antisense	Complete	-
LmjF.27A.S2.110	LmjF.27:132154-132741	+	27A	588	LmjF.27.T0465	59.2959	-0.197713	+	unknown	undefined	undefined	sense	Complete	-
LmjF.27A.S2.120	LmjF.27:137384-137960	+	27A	577	-	-	0	+	-	IR	undefined	sense	Complete	-
LmjF.27.S2.130	LmjF.27:259937-260513	+	Orphan	577	LmjF.27.T0667	72.3785	-0.111128	+	unknown	undefined	undefined	sense	Complete	-
LmjF.27.S2.140	LmjF.27:287483-288059	+	Orphan	577	LmjF.27.T0710	74.009	-0.101454	+	LmjF.27.0710	3'UTR	poly-A site	sense	Complete	-
LmjF.27B.S2.150	LmjF.27:347651-348239	-	27B	589	LmjF.27.T0860	45.334	-0.314314	+	LmjF.27.0860	3'UTR	undefined	antisense	Complete	-
LmjF.27B.S2.160	LmjF.27:354136-354767	+	27B	632	LmjF.27.T0875	50.4767	-0.267647	+	LmjF.27.0875	3'UTR	poly-A site	sense	Complete	-
LmjF.27B.S2.170	LmjF.27:368637-369264	-	27B	628	LmjF.27.T0900	49.2336	-0.278477	+	LmjF.27.0900	3'UTR	poly-A site	antisense	Complete	-
LmjF.27B.S2.180	LmjF.27:386939-387572	-	27B	634	LmjF.27.T0930	123.52	0.120998	-	LmjF.27.0930	3'UTR	undefined	sense	Complete	-
LmjF.27B.S2.190	LmjF.27:392621-393322	-	27B	702	LmjF.27.T0945	46.2025	-0.306072	-	unknown	undefined	undefined	sense	Complete	-
LmjF.27B.S2.200	LmjF.27:403840-404551	-	27B	712	LmjF.27.T0962	35.9665	-0.41484	-	unknown	undefined	undefined	sense	Complete	-
LmjF.27B.S2.210	LmjF.27:429414-430024	+	27B	611	LmjF.27.T0990	31.102	-0.47795	-	LmjF.27.0990	3'UTR	undefined	antisense	Complete	-
LmjF.27B.S2.220	LmjF.27:453660-454254	-	27B	595	LmjF.27.T1070	67.3791	-0.142213	-	LmjF.27.1070	3'UTR	undefined	sense	Complete	-
LmjF.27B.S2.230	LmjF.27:495117-495729	-	27B	613	LmjF.27.T1180	99.1405	0.0255132	-	LmjF.27.1180	3'UTR	undefined	sense	Complete	-
LmjF.27C.S2.240	LmjF.27:523976-524328	-	27C	353	-	-	0	-	-	IR	undefined	sense	Complete	-
LmjF.27C.S2.250	LmjF.27:533069-533421	+	27C	353	LmjF.27.T1267	4.60586	-1.30743	-	unknown	SSRd	undefined	undefined	Complete	-
LmjF.27D.S2.260	LmjF.27:592848-593490	+	27D	643	LmjF.27.T1427	36.6872	-0.406224	+	unknown	undefined	undefined	sense	Complete	-
LmjF.27D.S2.270	LmjF.27:600126-600765	+	27D	640	LmjF.27.T1440	86.1686	-0.0353891	+	LmjF.27.1440	3'UTR	undefined	sense	Complete	-
LmjF.27D.S2.280	LmjF.27:625469-625983	+	27D	515	LmjF.27.T1520	24.4273	-0.582862	+	LmjF.27.1520	3'UTR	undefined	sense	Complete	-
LmjF.27D.S2.290	LmjF.27:667507-668005	+	27D	499	LmjF.27.T1625	30.961	-0.479923	+	unknown	undefined	undefined	sense	Complete	-
LmjF.27E.S2.300	LmjF.27:736333-736818	-	27E	486	LmjF.27.T1760	92.4111	-0.00501376	-	LmjF.27.1760	3'UTR	undefined	sense	Complete	-
LmjF.27E.S2.310	LmjF.27:761587-762070	-	27E	484	LmjF.27.T1795	59.6117	-0.195406	-	unknown	undefined	undefined	sense	Complete	-
LmjF.27F.S2.320	LmjF.27:869666-870018	-	27F	353	-	-	0	-	-	IR	undefined	sense	Complete	-
LmjF.27F.S2.330	LmjF.27:874657-875008	-	27F	352	LmjF.27.T2045	30.5031	-0.486394	-	unknown	undefined	undefined	sense	Complete	-
LmjF.27F.S2.340	LmjF.27:884549-885120	-	27F	572	LmjF.27.T2075	15.6969	-0.774924	-	unknown	undefined	undefined	sense	Complete	-
LmjF.27F.S2.350	LmjF.27:887551-887925	-	27F	375	LmjF.27.T2090	119.349	0.106081	-	LmjF.27.2090	3'UTR	undefined	sense	Complete	-
LmjF.27F.S2.360	LmjF.27:898468-898842	-	27F	375	LmjF.27.T2120	73.8486	-0.102396	-	LmjF.27.2120	3'UTR	undefined	sense	Complete	-
LmjF.27F.S2.370	LmjF.27:966141-966520	-	27F	380	LmjF.27.T2290	44.9964	-0.31756	-	LmjF.27.2290	3'UTR	undefined	sense	Complete	-
LmjF.27-02B.S2.380	LmjF.27:1117987-1118625	+	02B-27	639	LmjF.27.T2620	2.04831	-1.65934	+	LmjF.27.2620	3'UTR	poly-A site	sense	Complete	Member of subfamily 02B
LmjF.28.S2.010	LmjF.28:29681-30258	+	Orphan	578	LmjF.28.T0090	108.169	0.0633631	+	LmjF.28.0090	3'UTR	undefined	sense	Complete	-
LmjF.28A.S2.020	LmjF.28:77111-77662	+	28A	552	LmjF.28.T0240	124.125	0.123121	+	LmjF.28.0240	3'UTR	undefined	sense	Complete	-
LmjF.28A.S2.030	LmjF.28:104840-105203	+	28A	364	LmjF.28.T0330	80.1651	-0.0667526	+	LmjF.28.0330	3'UTR	undefined	sense	Truncated at 5’	-
LmjF.28A.S2.040	LmjF.28:110065-110636	+	28A	572	LmjF.28.T0345	14.1258	-0.820724	+	unknown	undefined	undefined	sense	Complete	-
LmjF.28A.S2.050	LmjF.28:113807-114387	-	28A	581	LmjF.28.T0370	54.457	-0.234684	-	LmjF.28.0370	3'UTR	undefined	sense	Complete	-
LmjF.28A.S2.060	LmjF.28:117254-117844	-	28A	591	LmjF.28.T0385	44.7508	-0.319938	-	unknown	undefined	undefined	sense	Complete	-
LmjF.28A.S2.070	LmjF.28:129005-129334	-	28A	330	LmjF.28.T0410	34.4014	-0.434162	-	LmjF.28.0410	3'UTR	poly-A site	sense	Truncated at 3’	-
LmjF.28A.S2.080	LmjF.28:167844-168316	-	28A	473	LmjF.28.T0495	220.474	0.372619	-	unknown	undefined	undefined	sense	Complete	-
LmjF.28B.S2.090	LmjF.28:272715-273126	-	28B	412	LmjF.28.T0750	92.7179	-0.00357431	-	LmjF.28.0750	3'UTR	undefined	sense	Complete	-
LmjF.28B.S2.100	LmjF.28:301621-302032	+	28B	412	LmjF.28.T0832	75.0656	-0.0952973	+	unknown	undefined	undefined	sense	Complete	-
LmjF.28C.S2.110	LmjF.28:407392-407941	-	28C	550	LmjF.28.T1097	24.9712	-0.573299	+	unknown	undefined	undefined	antisense	Complete	-
LmjF.28C.S2.120	LmjF.28:419023-419572	+	28C	550	LmjF.28.T1120	145.459	0.192004	+	LmjF.28.1120	3'UTR	poly-A site	sense	Complete	-
LmjF.28.S2.130	LmjF.28:502841-503128	+	Orphan	288	LmjF.28.T1350	87.3343	-0.029553	+	LmjF.28.1350	3'UTR	undefined	sense	Complete	-
LmjF.28D.S2.140	LmjF.28:517331-517782	+	28D	452	LmjF.28.T1393	55.817	-0.223971	+	unknown	undefined	undefined	sense	Complete	-
LmjF.28D.S2.150	LmjF.28:521724-522175	+	28D	452	LmjF.28.T1400	111.087	0.074925	+	LmjF.28.1400	3'UTR	undefined	sense	Complete	-
LmjF.28.S2.160	LmjF.28:535856-536069	-	Orphan	214	LmjF.28.T1415	89.0497	-0.0211057	-	unknown	undefined	poly-A site	sense	Complete	-
LmjF.28E.S2.170	LmjF.28:577133-577703	+	28E	571	LmjF.28.T1540	89.0303	-0.0212003	+	LmjF.28.1540	3'UTR	undefined	sense	Complete	-
LmjF.28E.S2.180	LmjF.28:588333-588907	-	28E	575	LmjF.28.T1570	128.685	0.13879	-	LmjF.28.1570	3'UTR	poly-A site	antisense	Complete	-
LmjF.28E.S2.190	LmjF.28:597833-598352	-	28E	520	LmjF.28.T1590	41.9698	-0.347801	-	LmjF.28.1590	3'UTR	poly-A site	sense	Complete	-
LmjF.28.S2.200	LmjF.28:647702-648397	-	Orphan	696	LmjF.28.T1700	64.3161	-0.162418	-	LmjF.28.1700	3'UTR	undefined	sense	Complete	-
LmjF.28F.S2.210	LmjF.28:765798-766203	-	28F	406	LmjF.28.T1970	141.707	0.180653	-	LmjF.28.1970	3'UTR	undefined	sense	Complete	-
LmjF.28F.S2.220	LmjF.28:780317-780691	-	28F	388	LmjF.28.T1992	17.2172	-0.734775	-	unknown	undefined	undefined	sense	Complete	-
LmjF.28F.S2.230	LmjF.28:813936-814290	-	28F	355	LmjF.28.T2080	189.468	0.306797	-	LmjF.28.2080	3'UTR	undefined	sense	Complete	-
LmjF.28F.S2.240	LmjF.28:821965-822230	-	28F	266	-	-	0	-	-	SSRd	undefined	undefined	Truncated at 5’	-
LmjF.28F.S2.250	LmjF.28:827513-827878	+	28F	366	-	-	0	-	-	IR	undefined	sense	Complete	-
LmjF.28F.S2.260	LmjF.28:832784-833160	-	28F	377	LmjF.28.T2127	80.2425	-0.0663335	+	unknown	undefined	undefined	antisense	Complete	-
LmjF.28F.S2.270	LmjF.28:873846-874245	+	28F	400	LmjF.28.T2245	103.01	0.0421433	+	unknown	undefined	undefined	sense	Complete	-
LmjF.28G.S2.280	LmjF.28:923203-923795	+	28G	593	LmjF.28.T2380	80.5249	-0.064808	+	LmjF.28.2380	3'UTR	undefined	sense	Complete	-
LmjF.28G.S2.290	LmjF.28:928150-928729	+	28G	580	LmjF.28.T2387	3.2405	-1.46013	+	unknown	undefined	undefined	sense	Complete	-
LmjF.28G.S2.300	LmjF.28:972878-973491	+	28G	614	LmjF.28.T2510	242.138	0.413325	+	LmjF.28.2510	3'UTR	undefined	sense	Complete	-
LmjF.28G.S2.310	LmjF.28:988579-989194	+	28G	616	LmjF.28.T2545	13.1115	-0.853086	+	unknown	undefined	undefined	sense	Complete	-
LmjF.28H.S2.320	LmjF.28:1080658-1081337	-	28H	680	LmjF.28.T2860	154.714	0.218793	-	LmjF.28.2860	3'UTR	poly-A site	sense	Complete	-
LmjF.28H.S2.330	LmjF.28:1118703-1119381	-	28H	679	LmjF.28.T2945	98.4199	0.0223448	-	unknown	undefined	undefined	sense	Complete	-
LmjF.28H.S2.340	LmjF.28:1141332-1141809	-	28H	478	LmjF.28.T3030	26.3097	-0.550622	-	LmjF.28.3030	undefined	undefined	sense	Truncated at 5’	-
LmjF.29A.S2.010	LmjF.29:12309-12850	-	29A	542	LmjF.29.T0045	5.94636	-1.19649	-	unknown	undefined	undefined	sense	Complete	-
LmjF.29A.S2.020	LmjF.29:17889-18452	-	29A	564	LmjF.29.T0070	64.5121	-0.161097	-	LmjF.29.0070	3'UTR	undefined	sense	Complete	-
LmjF.29A.S2.030	LmjF.29:36284-36837	-	29A	554	LmjF.29.T0115	24.6767	-0.578452	-	unknown	undefined	undefined	sense	Complete	-
LmjF.29B.S2.040	LmjF.29:84583-85006	-	29B	424	LmjF.29.T0245	39.3675	-0.3756	-	unknown	undefined	undefined	sense	Truncated at 3’	-
LmjF.29B.S2.050	LmjF.29:93859-94468	-	29B	610	LmjF.29.T0275	30.3987	-0.487884	-	unknown	undefined	undefined	sense	Complete	-
LmjF.29B.S2.060	LmjF.29:102350-102653	-	29B	304	LmjF.29.T0300	58.3023	-0.205052	-	LmjF.29.0300	5'UTR	undefined	sense	Truncated at 5’	-
LmjF.29B.S2.070	LmjF.29:133901-134165	-	29B	265	LmjF.29.T0390	33.1783	-0.449884	-	LmjF.29.0390	3'UTR	undefined	sense	Truncated at 5’	-
LmjF.29B.S2.080	LmjF.29:154630-154996	-	29B	367	LmjF.29.T0460	31.3982	-0.473833	-	LmjF.29.0460	3'UTR	undefined	sense	Truncated at 5’	-
LmjF.29C.S2.090	LmjF.29:267304-267758	-	29C	455	-	-	0	-	-	IR	undefined	sense	Complete	-
LmjF.29C.S2.100	LmjF.29:283188-283642	+	29C	455	LmjF.29.T0780	116.254	0.0946681	-	LmjF.29.0780	3'UTR	undefined	antisense	Complete	-
LmjF.29D.S2.110	LmjF.29:326214-326769	-	29D	556	LmjF.29.T0868	336.706	0.556513	-	LmjF.29.0868	3'UTR	undefined	sense	Complete	-
LmjF.29D.S2.120	LmjF.29:332124-332639	-	29D	516	LmjF.29.T0869.3	30.0294	-0.493192	-	unknown	undefined	undefined	sense	Complete	-
LmjF.29D.S2.130	LmjF.29:333852-334394	-	29D	543	LmjF.29.T0870	107.535	0.0608125	-	LmjF.29.0870	3'UTR	undefined	sense	Complete	-
LmjF.29D.S2.140	LmjF.29:343257-343768	+	29D	512	LmjF.29.T0888	12.9001	-0.860146	.	unknown	SSRd	undefined	undefined	Complete	-
LmjF.29D.S2.150	LmjF.29:360379-360957	+	29D	579	LmjF.29.T0940	249.937	0.427093	+	LmjF.29.0940	3'UTR	undefined	sense	Complete	-
LmjF.29D.S2.160	LmjF.29:369254-369804	+	29D	551	LmjF.29.T0960	114.921	0.0896629	+	LmjF.29.0960	3'UTR	undefined	sense	Complete	-
LmjF.29D.S2.170	LmjF.29:380853-381363	+	29D	511	LmjF.29.T0980	33.8545	-0.441122	+	LmjF.29.0980	3'UTR	poly-A site	sense	Complete	-
LmjF.29.S2.180	LmjF.29:452257-452894	+	Orphan	638	LmjF.29.T1140	91.8243	-0.00778022	+	LmjF.29.1140	3'UTR	undefined	sense	Complete	-
LmjF.29.S2.190	LmjF.29:513208-513540	+	Orphan	333	LmjF.29.T1270	145.509	0.192151	+	LmjF.29.1270	3'UTR	undefined	sense	Complete	-
LmjF.29.S2.200	LmjF.29:531046-531654	+	Orphan	609	LmjF.29.T1315	-	0	+	unknown	undefined	undefined	sense	Complete	-
LmjF.29E1.S2.210	LmjF.29:655877-656458	+	29E1	513	LmjF.29.T1450	22.7263	-0.61421	-	LmjF.29.1450	3'UTR	undefined	antisense	Complete	-
LmjF.29E1.S2.220	LmjF.29:671161-671724	-	29E1	564	LmjF.29.T1470	91.6822	-0.00845314	-	LmjF.29.1470	3'UTR	poly-A site	sense	Complete	-
LmjF.29E1.S2.230	LmjF.29:677626-678174	-	29E2	549	LmjF.29.T1490	41.4414	-0.353303	-	LmjF.29.1490	3'UTR	undefined	sense	Complete	-
LmjF.29E2.S2.240	LmjF.29:702157-702520	-	29E2	364	LmjF.29.T1520	77.9381	-0.0789885	-	LmjF.29.1520	3'UTR	undefined	sense	Complete	-
LmjF.29E2.S2.250	LmjF.29:709530-709894	-	29E2	365	LmjF.29.T1540	82.7316	-0.0530668	-	LmjF.29.1540	3'UTR	undefined	sense	Complete	-
LmjF.29.S2.260	LmjF.29:756249-756842	-	Orphan	594	LmjF.29.T1640	102.59	0.040366	-	LmjF.29.1640	3'UTR	undefined	sense	Complete	-
LmjF.29.S2.270	LmjF.29:818981-819358	+	Orphan	378	LmjF.29.T1832	3.74514	-1.39727	.	unknown	undefined	undefined	antisense	Complete	-
LmjF.29F.S2.280	LmjF.29:825955-826529	-	29F	575	LmjF.29.T1870	110.437	0.0723772	-	LmjF.29.1870	3'UTR	undefined	sense	Complete	-
LmjF.29F.S2.290	LmjF.29:828754-829294	+	29F	541	LmjF.29.T1880	29.9527	-0.494303	-	LmjF.29.1880	3'UTR	undefined	antisense	Complete	-
LmjF.29F.S2.300	LmjF.29:848989-849502	-	29F	514	LmjF.29.T1946	30.3885	-0.488029	-	unknown	undefined	undefined	sense	Complete	-
LmjF.29G.S2.310	LmjF.29:890844-891436	-	29G	593	LmjF.29.T2050	35.4871	-0.420668	-	LmjF.29.2050	3'UTR	undefined	sense	Complete	-
LmjF.29G.S2.320	LmjF.29:917703-918289	-	29G	587	LmjF.29.T2100	98.5327	0.0228422	-	LmjF.29.2100	3'UTR	undefined	sense	Complete	-
LmjF.29G.S2.330	LmjF.29:922491-923070	-	29G	580	-	-	0	-	-	IR	undefined	sense	Complete	-
LmjF.29G.S2.340	LmjF.29:938898-939503	+	29G	606	LmjF.29.T2140	59.8137	-0.193937	-	LmjF.29.2140	3'UTR	undefined	antisense	Complete	-
LmjF.29G.S2.350	LmjF.29:945236-945617	-	29G	382	LmjF.29.T2150	29.3792	-0.502697	-	LmjF.29.2150	3'UTR	poly-A site	sense	Truncated at 5’	-
LmjF.29G.S2.360	LmjF.29:963071-963481	+	29G	411	LmjF.29.T2185	62.4247	-0.175381	-	unknown	undefined	undefined	antisense	Truncated at 3’	-
LmjF.29H1.S2.370	LmjF.29:979722-980316	-	29H1	595	LmjF.29.T2220	90.7486	-0.0128983	-	LmjF.29.2220	3'UTR	undefined	sense	Complete	-
LmjF.29G.S2.380	LmjF.29:983468-983830	-	29G	363	LmjF.29.T2230	31.0551	-0.478606	-	LmjF.29.2230	3'UTR	undefined	sense	Truncated at 3’	-
LmjF.29H1.S2.390	LmjF.29:986745-987339	-	29H1	595	LmjF.29.T2240	116.812	0.0967477	-	LmjF.29.2240	3'UTR	undefined	sense	Complete	-
LmjF.29H2.S2.400	LmjF.29:1004821-1005389	-	29H2	569	LmjF.29.T2290	31.8777	-0.467251	-	LmjF.29.2290	3'UTR	undefined	sense	Complete	-
LmjF.29.S2.410	LmjF.29:1010571-1011136	-	Orphan	566	LmjF.29.T2290	31.8777	-0.467251	-	LmjF.29.2290	3'UTR	undefined	sense	Complete	-
LmjF.29H2.S2.420	LmjF.29:1016378-1016949	-	29H2	572	LmjF.29.T2295	25.6228	-0.562111	-	unknown	undefined	undefined	sense	Complete	-
LmjF.29H2.S2.430	LmjF.29:1021830-1022363	-	29H2	534	LmjF.29.T2310	134.8	0.158951	-	LmjF.29.2310	3'UTR	undefined	sense	Complete	-
LmjF.29H2.S2.440	LmjF.29:1042943-1043466	-	29H2	524	LmjF.29.T2390	82.3607	-0.0550182	+	LmjF.29.2390	3'UTR	undefined	antisense	Complete	-
LmjF.29H2.S2.450	LmjF.29:1045799-1046306	+	29H2	508	LmjF.29.T2395	89.8406	-0.0172652	+	unknown	undefined	undefined	sense	Complete	-
LmjF.29H2.S2.460	LmjF.29:1049785-1050330	+	29H2	546	-	-	0	-	-	IR	undefined	sense	Complete	-
LmjF.29H2.S2.470	LmjF.29:1052357-1052905	+	29H2	549	LmjF.29.T2410	62.0874	-0.177734	+	LmjF.29.2410	3'UTR	undefined	sense	Complete	-
LmjF.29I.S2.480	LmjF.29:1086084-1086639	+	29I	556	LmjF.29.T2500	97.9489	0.0202613	+	LmjF.29.2500	3'UTR	undefined	sense	Complete	-
LmjF.29I.S2.490	LmjF.29:1116949-1117511	+	29I	563	LmjF.29.T2580	52.4001	-0.251406	+	LmjF.29.2580	3'UTR	undefined	sense	Complete	-
LmjF.29I.S2.500	LmjF.29:1135532-1136109	+	29I	578	LmjF.29.T2630	110.374	0.0721279	+	LmjF.29.2630	3'UTR	undefined	sense	Complete	-
LmjF.30.S2.010	LmjF.30:37469-38084	-	Orphan	616	LmjF.30.T0120	90.7938	-0.0126818	-	LmjF.30.0120	3'UTR	undefined	sense	Complete	-
LmjF.30A.S2.020	LmjF.30:102141-102306	+	30A	166	LmjF.30.T0330	9.04902	-1.01414	-	LmjF.30.0330	3'UTR	undefined	antisense	Truncated at 5’	-
LmjF.30A.S2.030	LmjF.30:105611-106197	-	30A	587	LmjF.30.T0340	39.9483	-0.36924	-	LmjF.30.0340	3'UTR	undefined	sense	Complete	-
LmjF.30A.S2.040	LmjF.30:109198-109784	-	30A	587	LmjF.30.T0345	127.568	0.135003	-	unknown	undefined	poly-A site	sense	Complete	-
LmjF.30B.S2.050	LmjF.30:194883-195511	+	30B	629	LmjF.30.T0595	31.1499	-0.477281	-	unknown	undefined	undefined	antisense	Complete	-
LmjF.30B.S2.060	LmjF.30:206225-206855	-	30B	631	LmjF.30.T0610	74.5612	-0.0982252	-	LmjF.30.0610	3'UTR	undefined	sense	Complete	-
LmjF.30B.S2.070	LmjF.30:266439-267063	-	30B	604	LmjF.30.T0820	60.3153	-0.19031	+	LmjF.30.0820	3'UTR	undefined	antisense	Complete	-
LmjF.30B.S2.080	LmjF.30:284968-285571	-	30B	604	LmjF.30.T0885	136.003	0.16281	+	unknown	undefined	undefined	antisense	Complete	-
LmjF.30B.S2.090	LmjF.30:309183-309821	+	30B	639	LmjF.30.T0930	68.8383	-0.132908	+	LmjF.30.0930	3'UTR	undefined	sense	Complete	-
LmjF.30B.S2.100	LmjF.30:318673-318907	+	30B	235	LmjF.30.T0955	39.384	-0.375418	+	unknown	undefined	SL-addition site	sense	Complete	-
LmjF.30B.S2.110	LmjF.30:337340-337969	+	30B	630	LmjF.30.T1010	72.6207	-0.109678	+	LmjF.30.1010	3'UTR	undefined	sense	Complete	-
LmjF.30C.S2.120	LmjF.30:344619-345119	+	30C	501	LmjF.30.T1040	97.3644	0.0176623	+	LmjF.30.1040	3'UTR	undefined	sense	Complete	-
LmjF.30C.S2.130	LmjF.30:370914-371596	+	30C	683	LmjF.30.T1100	160.996	0.236077	+	LmjF.30.1100	3'UTR	undefined	sense	Complete	-
LmjF.30C.S2.140	LmjF.30:387641-388263	+	30C	623	LmjF.30.T1140	48.3455	-0.286382	+	LmjF.30.1140	3'UTR	undefined	sense	Complete	-
LmjF.30C.S2.150	LmjF.30:408220-408900	+	30C	681	LmjF.30.T1190	42.3671	-0.343709	+	LmjF.30.1190	3'UTR	poly-A site	sense	Complete	-
LmjF.30C.S2.160	LmjF.30:422235-422827	-	30C	593	LmjF.30.T1230	94.4189	0.00432081	+	LmjF.30.1230	3'UTR	undefined	antisense	Complete	-
LmjF.30D.S2.170	LmjF.30:481572-481993	+	30D	422	LmjF.30.T1380	54.0928	-0.237598	+	LmjF.30.1380	3'UTR	undefined	sense	Complete	-
LmjF.30D.S2.180	LmjF.30:517089-517563	+	30D	487	LmjF.30.T1445	40.7154	-0.360979	+	unknown	undefined	undefined	sense	Complete	-
LmjF.30D.S2.190	LmjF.30:525219-525693	+	30D	487	LmjF.30.T1458	13.7436	-0.832637	+	unknown	undefined	undefined	sense	Complete	-
LmjF.30D.S2.200	LmjF.30:526520-527013	+	30D	494	LmjF.30.T1460	7.3924	-1.10195	+	LmjF.30.1460	3'UTR	undefined	sense	Complete	-
LmjF.30D.S2.210	LmjF.30:527840-528333	+	30D	494	LmjF.30.T1470	0	0	+	LmjF.30.1470	3'UTR	poly-A site	sense	Complete	-
LmjF.30D.S2.220	LmjF.30:529162-529655	+	30D	494	LmjF.30.T1487	0	0	+	unknown	undefined	undefined	sense	Complete	-
LmjF.30D.S2.230	LmjF.30:530480-530973	+	30D	494	LmjF.30.T1490	0	0	+	LmjF.30.1490	3'UTR	undefined	sense	Complete	-
LmjF.30D.S2.240	LmjF.30:532967-533460	+	30D	494	LmjF.30.T1500	108.681	0.0654162	+	LmjF.30.1500	3'UTR	undefined	sense	Complete	-
LmjF.30D.S2.250	LmjF.30:535454-535947	+	30D	494	LmjF.30.T1510	41.5318	-0.352358	+	LmjF.30.1510	3'UTR	undefined	sense	Complete	-
LmjF.30D.S2.260	LmjF.30:571458-571866	+	30D	409	LmjF.30.T1607	31.8888	-0.4671	+	unknown	undefined	undefined	sense	Complete	-
LmjF.30D.S2.270	LmjF.30:611852-612180	+	30D	329	LmjF.30.T1675	41.8693	-0.348843	+	unknown	undefined	undefined	sense	Complete	-
LmjF.30E.S2.280	LmjF.30:639493-640025	+	30E	533	LmjF.30.T1760	71.5014	-0.116424	+	LmjF.30.1760	3'UTR	undefined	sense	Complete	-
LmjF.30E.S2.290	LmjF.30:659955-660487	+	30E	533	LmjF.30.T1800	45.327	-0.314381	+	LmjF.30.1800	3'UTR	undefined	sense	Complete	-
LmjF.30E.S2.300	LmjF.30:701580-702110	+	30E	531	LmjF.30.T1870	36.7895	-0.405014	+	LmjF.30.1870	3'UTR	undefined	sense	Complete	-
LmjF.30F.S2.310	LmjF.30:759933-760293	+	30F	361	LmjF.30.T2035	38.7401	-0.382578	+	unknown	undefined	undefined	sense	Internal gap	-
LmjF.30F.S2.320	LmjF.30:768056-768422	+	30F	367	LmjF.30.T2050	55.288	-0.228107	+	LmjF.30.2050	3'UTR	undefined	sense	Internal gap	-
LmjF.30F.S2.330	LmjF.30:780508-780875	+	30F	368	LmjF.30.T2080	35.0341	-0.426247	+	LmjF.30.2080	3'UTR	undefined	sense	Truncated at 3’	-
LmjF.30F.S2.340	LmjF.30:809813-810410	-	30F	598	LmjF.30.T2165	102.119	0.038369	-	unknown	undefined	undefined	sense	Complete	-
LmjF.30F.S2.350	LmjF.30:815600-816175	-	30F	576	LmjF.30.T2177	56.4653	-0.218957	-	unknown	undefined	undefined	sense	Complete	-
LmjF.30F.S2.360	LmjF.30:819428-819987	-	30F	560	LmjF.30.T2180	51.7604	-0.256741	-	LmjF.30.2180	3'UTR	undefined	sense	Complete	-
LmjF.30F.S2.370	LmjF.30:826871-827355	-	30F	485	LmjF.30.T2190	50.0251	-0.27155	-	LmjF.30.2190	3'UTR	undefined	sense	Truncated at 3’	-
LmjF.30F.S2.380	LmjF.30:905098-905566	-	30F	469	LmjF.30.T2350	82.7904	-0.0527581	-	LmjF.30.2350	3'UTR	undefined	sense	Truncated at 3’	-
LmjF.30.S2.390	LmjF.30:992934-993534	+	Orphan	601	LmjF.30.T2567	43.996	-0.327325	-	unknown	undefined	undefined	antisense	Complete	-
LmjF.30G.S2.400	LmjF.30:1049674-1050285	-	30G	612	LmjF.30.T2730	74.54	-0.0983483	-	LmjF.30.2730	3'UTR	undefined	sense	Complete	-
LmjF.30G.S2.410	LmjF.30:1067831-1068442	-	30G	612	LmjF.30.T2800	55.0857	-0.229699	-	LmjF.30.2800	3'UTR	undefined	sense	Complete	-
LmjF.30.S2.420	LmjF.30:1111021-1111594	-	Orphan	574	LmjF.30.T2945	100.289	0.0305144	-	unknown	undefined	undefined	sense	Complete	-
LmjF.30H.S2.430	LmjF.30:1159704-1160199	-	30H	496	LmjF.30.T3080	109.1	0.067087	-	LmjF.30.3080	3'UTR	undefined	sense	Complete	-
LmjF.30H.S2.440	LmjF.30:1172063-1172570	-	30H	508	LmjF.30.T3110	63.7622	-0.166175	-	LmjF.30.3110	3'UTR	undefined	sense	Complete	-
LmjF.30H.S2.450	LmjF.30:1178303-1178844	-	30H	542	LmjF.30.T3120	159.346	0.231604	-	LmjF.30.3120	3'UTR	undefined	sense	Complete	-
LmjF.30H.S2.460	LmjF.30:1192904-1193433	+	30H	530	LmjF.30.T3140	138.3	0.170083	-	LmjF.30.3140	3'UTR	undefined	antisense	Complete	-
LmjF.30H.S2.470	LmjF.30:1208606-1209144	-	30H	539	LmjF.30.T3180	149.269	0.203231	-	LmjF.30.3180	3'UTR	undefined	sense	Complete	-
LmjF.30H.S2.480	LmjF.30:1212408-1212945	-	30H	538	LmjF.30.T3190	118.016	0.101201	-	LmjF.30.3190	3'UTR	undefined	sense	Complete	-
LmjF.30I.S2.490	LmjF.30:1246016-1246394	+	30I	379	LmjF.30.T3300	70.2053	-0.124368	+	LmjF.30.3300	3'UTR	undefined	sense	Truncated at 3’	-
LmjF.30I.S2.500	LmjF.30:1280982-1281537	+	30I	556	LmjF.30.T3380	137.468	0.167465	+	LmjF.30.3380	3'UTR	undefined	sense	Complete	-
LmjF.30I.S2.510	LmjF.30:1287082-1287628	-	30I	547	LmjF.30.T3390	93.5547	0.000327474	+	LmjF.30.3390	3'UTR	undefined	sense	Complete	-
LmjF.30.S2.520	LmjF.30:1365151-1365723	-	Orphan	573	LmjF.30.T3630	70.9593	-0.119729	+	LmjF.30.3630	3'UTR	undefined	antisense	Complete	-
LmjF.14-31A.S2.010	LmjF.31:2041-2457	+	14-31A	417	LmjF.31.T0010	109.7	0.069467	-	LmjF.31.0010	3'UTR	poly-A site	antisense	Complete	other members in chr14
LmjF.14-31A.S2.020	LmjF.31:13627-14043	-	14-31A	417	LmjF.31.T0040	113.745	0.085194	-	LmjF.31.0040	3'UTR	undefined	sense	Complete	other members in chr14
LmjF.31.S2.030	LmjF.31:109834-110414	+	Orphan	621	LmjF.31.T0360	63.1533	-0.170342	-	LmjF.31.0360	3'UTR	poly-A site	antisense	Complete	-
LmjF.31B.S2.040	LmjF.31:159514-160119	-	31B	589	LmjF.31.T0465	49.7776	-0.273704	-	unknown	undefined	undefined	sense	Complete	-
LmjF.31B.S2.050	LmjF.31:181722-182310	+	31B	589	LmjF.31.T0530	36.3587	-0.41013	-	LmjF.31.0530	3'UTR	undefined	antisense	Complete	-
LmjF.31B.S2.060	LmjF.31:204317-204899	-	31B	583	LmjF.31.T0577	7.18323	-1.11442	-	unknown	undefined	undefined	sense	Complete	-
LmjF.31.S2.070	LmjF.31:241834-242242	-	Orphan	409	LmjF.31.T0690	74.2693	-0.0999288	-	LmjF.31.0690	3'UTR	poly-A site	sense	Complete	-
LmjF.31C.S2.080	LmjF.31:278586-279124	-	31C	539	LmjF.31.T0765	63.5458	-0.167651	-	unknown	undefined	undefined	sense	Complete	-
LmjF.31C.S2.090	LmjF.31:306491-307029	-	31C	539	LmjF.31.T0845	43.9296	-0.327981	-	unknown	undefined	undefined	sense	Complete	-
LmjF.31C.S2.100	LmjF.31:310553-311091	-	31C	539	LmjF.31.T0852	-	0	-	unknown	undefined	undefined	sense	Complete	-
LmjF.31.S2.110	LmjF.31:334232-334810	+	Orphan	579	LmjF.31.T0905	103.078	0.0424295	-	unknown	undefined	SL-addition site	antisense	Complete	-
LmjF.31D.S2.120	LmjF.31:390529-391030	-	31D	502	LmjF.31.T1020	84.2729	-0.0450499	-	LmjF.31.1020	3'UTR	undefined	sense	Complete	-
LmjF.31D.S2.130	LmjF.31:417658-418168	-	31D	511	LmjF.31.T1060	96.091	0.0119448	-	LmjF.31.1060	3'UTR	undefined	sense	Complete	-
LmjF.31D.S2.140	LmjF.31:436404-436931	-	31D	528	LmjF.31.T1100	52.4429	-0.251051	-	LmjF.31.1100	3'UTR	undefined	sense	Complete	-
LmjF.31E.S2.150	LmjF.31:484859-485336	+	31E	478	LmjF.31.T1220	273.456	0.46615	-	LmjF.31.1220	3'UTR	undefined	antisense	Complete	-
LmjF.31.S2.160	LmjF.31:493896-494382	+	Orphan	487	LmjF.31.T1235	10.2115	-0.961649	-	unknown	undefined	undefined	antisense	Complete	-
LmjF.31E.S2.170	LmjF.31:495051-495587	-	31E	537	LmjF.31.T1237	0	0	-	unknown	undefined	undefined	sense	Complete	-
LmjF.31E.S2.180	LmjF.31:523516-524060	-	31E	545	-	-	0	-	-	IR	undefined	sense	Complete	-
LmjF.31F.S2.190	LmjF.31:583011-583646	-	31F	636	-	-	0	-	-	IR	undefined	sense	Complete	-
LmjF.31F.S2.200	LmjF.31:589088-589723	-	31F	636	LmjF.31.T1347	32.9148	-0.453347	-	unknown	undefined	undefined	sense	Complete	-
LmjF.31.S2.210	LmjF.31:624035-624614	-	Orphan	580	LmjF.31.T1400	83.0894	-0.0511925	-	LmjF.31.1400	3'UTR	undefined	sense	Complete	-
LmjF.31.S2.220	LmjF.31:648622-649086	-	Orphan	465	LmjF.31.T1420	66.5963	-0.147288	-	LmjF.31.1420	3'UTR	undefined	sense	Complete	-
LmjF.31G.S2.230	LmjF.31:715925-716617	-	31G	693	LmjF.31.T1510	77.9885	-0.0787076	-	LmjF.31.1510	3'UTR	undefined	sense	Complete	-
LmjF.31G.S2.240	LmjF.31:731408-732098	-	31G	691	LmjF.31.T1520	110.507	0.0726508	-	LmjF.31.1520	3'UTR	undefined	sense	Complete	-
LmjF.31H.S2.250	LmjF.31:768403-768888	-	31H	486	LmjF.31.T1600	107.5	0.0606716	-	LmjF.31.1600	3'UTR	undefined	sense	Complete	-
LmjF.31H.S2.260	LmjF.31:780363-780848	-	31H	486	LmjF.31.T1645	0	0	.	unknown	undefined	undefined	sense	Complete	-
LmjF.31I.S2.270	LmjF.31:813325-813833	-	31I	509	LmjF.31.T1745	53.2864	-0.244121	-	unknown	undefined	undefined	sense	Complete	-
LmjF.31I.S2.280	LmjF.31:832001-832508	-	31I	508	LmjF.31.T1775	48.9077	-0.281361	-	unknown	undefined	undefined	sense	Complete	-
LmjF.31J.S2.290	LmjF.31:848905-849443	-	31J	539	LmjF.31.T1795	15.5434	-0.779191	-	unknown	undefined	undefined	sense	Complete	-
LmjF.31J.S2.300	LmjF.31:866258-866798	-	31J	541	LmjF.31.T1825	37.5131	-0.396556	-	unknown	undefined	undefined	sense	Complete	-
LmjF.31.S2.310	LmjF.31:886413-886863	-	Orphan	451	LmjF.31.T1850	78.3105	-0.0769183	-	LmjF.31.1850	5'UTR	SL addition site	sense	Complete	-
LmjF.31K.S2.320	LmjF.31:917938-918408	+	31K	471	LmjF.31.T1875	47.7494	-0.29177	-	unknown	undefined	undefined	antisense	Complete	-
LmjF.31K.S2.330	LmjF.31:927017-927416	-	31K	400	LmjF.31.T1890	70.8934	-0.120132	-	LmjF.31.1890	3'UTR	undefined	sense	Complete	-
LmjF.31K.S2.340	LmjF.31:932150-932609	-	31K	460	LmjF.31.T1910	74.5746	-0.0981468	-	LmjF.31.1910	3'UTR	undefined	sense	Complete	-
LmjF.31K.S2.350	LmjF.31:949225-949543	+	31K	319	-	-	0	-	-	IR	undefined	antisense	Truncated at 3’	-
LmjF.31K.S2.360	LmjF.31:964529-965105	+	31K	577	LmjF.31.T1975	79.5888	-0.069886	-	unknown	undefined	undefined	antisense	Complete	-
LmjF.31K.S2.370	LmjF.31:992938-993314	-	31K	377	LmjF.31.T2040	73.0803	-0.106938	-	LmjF.31.2040	3'UTR	undefined	sense	Truncated at 5’	-
LmjF.31K.S2.380	LmjF.31:1016550-1016927	-	31K	378	LmjF.31.T2100	89.0714	-0.0209999	-	LmjF.31.2100	3'UTR	undefined	sense	Truncated at 3’	-
LmjF.31L.S2.390	LmjF.31:1033382-1033975	-	31L	594	LmjF.31.T2120	31.599	-0.471064	-	LmjF.31.2120	3'UTR	poly-A site	sense	Complete	-
LmjF.31L.S2.400	LmjF.31:1042710-1043303	-	31L	594	LmjF.31.T2140	67.4148	-0.141983	-	LmjF.31.2140	3'UTR	poly-A site	sense	Complete	-
LmjF.31M.S2.410	LmjF.31:1101682-1102285	-	31M	604	LmjF.31.T2210	42.3718	-0.343661	-	LmjF.31.2210	3'UTR	undefined	sense	Complete	-
LmjF.31M.S2.420	LmjF.31:1117435-1118038	-	31M	604	LmjF.31.T2240	86.99	-0.0312686	-	LmjF.31.2240	3'UTR	undefined	sense	Complete	-
LmjF.31.S2.430	LmjF.31:1135601-1135819	+	Orphan	219	LmjF.31.T2296	60.4319	-0.189472	-	unknown	undefined	undefined	antisense	Complete	-
LmjF.31N.S2.440	LmjF.31:1137833-1138365	-	31N	533	LmjF.31.T2300	31.7929	-0.468408	-	LmjF.31.2300	3'UTR	poly-A site	sense	Complete	-
LmjF.31N.S2.450	LmjF.31:1150575-1151010	-	31N	436	LmjF.31.T2335	115.117	0.0904024	-	unknown	undefined	undefined	sense	Truncated at 5’	-
LmjF.31N.S2.460	LmjF.31:1155221-1155777	-	31N	557	LmjF.31.T2342	-	0	-	unknown	undefined	undefined	sense	Complete	-
LmjF.31N.S2.470	LmjF.31:1175864-1176391	-	31N	528	LmjF.31.T2376	72.7694	-0.108789	-	unknown	undefined	undefined	sense	Complete	-
LmjF.31N.S2.480	LmjF.31:1188442-1188783	+	31N	342	LmjF.31.T2400	87.5763	-0.0283512	-	LmjF.31.2400	3'UTR	undefined	antisense	Truncated at 5’	-
LmjF.31.S2.490	LmjF.31:1206814-1207373	+	Orphan	560	LmjF.31.T2425	49.8974	-0.27266	-	unknown	undefined	undefined	antisense	Complete	-
LmjF.31O.S2.500	LmjF.31:1231029-1231328	-	31O	300	LmjF.31.T2520	14.3158	-0.814922	-	LmjF.31.2520	3'UTR	undefined	sense	Complete	-
LmjF.31O.S2.510	LmjF.31:1242577-1242906	-	31O	330	LmjF.31.T2550	99.5254	0.0271961	-	LmjF.31.2550	3'UTR	poly-A site	sense	Complete	-
LmjF.31O.S2.520	LmjF.31:1251532-1251866	-	31O	335	LmjF.31.T2565	71.0492	-0.119179	-	unknown	5'UTR	undefined	sense	Complete	-
LmjF.31.S2.530	LmjF.31:1279689-1280253	-	Orphan	565	LmjF.31.T2645	69.3396	-0.129757	-	unknown	undefined	poly-A site	sense	Complete	-
LmjF.31O.S2.540	LmjF.31:1286680-1286932	-	31O	253	LmjF.31.T2653	66.9069	-0.145267	-	unknown	undefined	undefined	sense	Complete	-
LmjF.31P.S2.550	LmjF.31:1350343-1350815	-	31P	473	LmjF.31.T2810	78.0554	-0.078335	-	LmjF.31.2810	3'UTR	undefined	sense	Complete	-
LmjF.31P.S2.560	LmjF.31:1374138-1374717	+	31P	580	LmjF.31.T2908	3.84475	-1.38587	-	unknown	undefined	undefined	antisense	Complete	-
LmjF.31P.S2.570	LmjF.31:1382537-1383116	-	31P	580	LmjF.31.T2935	204.954	0.340918	-	unknown	undefined	undefined	sense	Complete	-
LmjF.31.S2.580	LmjF.31:1450421-1450972	+	Orphan	552	LmjF.31.T3100	88.1514	-0.0255088	-	LmjF.31.3100	3'UTR	undefined	antisense	Complete	-
LmjF.32A.S2.010	LmjF.32:13612-14157	-	32A	546	LmjF.32.T0040	88.6441	-0.0230882	-	LmjF.32.0040	3'UTR	undefined	sense	Complete	-
LmjF.32A.S2.020	LmjF.32:25889-26437	-	32A	549	LmjF.32.T0085	24.7874	-0.576507	-	unknown	undefined	undefined	sense	Complete	-
LmjF.32A.S2.030	LmjF.32:35006-35546	+	32A	541	LmjF.32.T0113	19.9471	-0.670859	-	unknown	undefined	SL-addition site	antisense	Complete	-
LmjF.32A.S2.040	LmjF.32:41616-42162	-	32A	547	LmjF.32.T0130	54.4585	-0.234672	-	LmjF.32.0130	3'UTR	undefined	sense	Complete	-
LmjF.32A.S2.050	LmjF.32:67650-68199	+	32A	550	LmjF.32.T0220	121.056	0.112249	-	LmjF.32.0220	3'UTR	undefined	antisense	Complete	-
LmjF.32A.S2.060	LmjF.32:79905-80454	-	32A	550	LmjF.32.T0250	70.6814	-0.121433	-	LmjF.32.0250	3'UTR	undefined	sense	Complete	-
LmjF.32A.S2.070	LmjF.32:116643-117160	-	32A	518	LmjF.32.T0330	64.817	-0.159049	-	LmjF.32.0330	3'UTR	poly-A site	sense	Complete	-
LmjF.32A.S2.080	LmjF.32:123177-123691	-	32A	515	LmjF.32.T0340	61.4553	-0.182178	-	LmjF.32.0340	3'UTR	undefined	sense	Complete	-
LmjF.32B.S2.090	LmjF.32:165623-166190	-	32B	568	LmjF.32.T0440	82.6072	-0.0537204	-	LmjF.32.0440	3'UTR	poly-A site	sense	Complete	-
LmjF.32B.S2.100	LmjF.32:182139-182707	-	32B	569	LmjF.32.T0485	6.2451	-1.1752	+	unknown	SSRd	undefined	undefined	Complete	-
LmjF.32C.S2.110	LmjF.32:218900-219454	+	32C	555	LmjF.32.T0635	61.7773	-0.179909	+	unknown	undefined	undefined	sense	Complete	-
LmjF.32C.S2.120	LmjF.32:229039-229620	+	32C	582	LmjF.32.T0675	43.7804	-0.329459	+	unknown	undefined	undefined	sense	Complete	-
LmjF.32C.S2.130	LmjF.32:249660-250237	+	32C	578	LmjF.32.T0715	26.6235	-0.545473	+	LmjF.32.0715	3'UTR	undefined	sense	Complete	-
LmjF.32.S2.140	LmjF.32:305734-306334	-	Orphan	601	LmjF.32.T0820	128.091	0.136782	+	LmjF.32.0820	3'UTR	undefined	antisense	Complete	-
LmjF.32D.S2.150	LmjF.32:349407-349980	+	32D	574	LmjF.32.T0927	2.79541	-1.52429	+	unknown	undefined	undefined	sense	Complete	-
LmjF.32D.S2.160	LmjF.32:362287-362860	+	32D	574	LmjF.32.T0953	7.43688	-1.09935	+	unknown	undefined	SL-addition site|poly-A site	sense	Complete	-
LmjF.32E.S2.170	LmjF.32:414794-415354	+	32E	561	LmjF.32.T1040	32.3616	-0.460708	+	LmjF.32.1040	3'UTR	poly-A site	sense	Complete	-
LmjF.32E.S2.180	LmjF.32:450042-450607	+	32E	566	LmjF.32.T1140	48.1103	-0.2885	+	LmjF.32.1140	3'UTR	undefined	sense	Complete	-
LmjF.32E.S2.190	LmjF.32:454151-454712	-	32E	562	LmjF.32.T1150	80.8062	-0.0632933	+	LmjF.32.1150	3'UTR	undefined	antisense	Complete	-
LmjF.32F.S2.200	LmjF.32:516454-517116	+	32F	663	LmjF.32.T1340	71.5195	-0.116313	+	LmjF.32.1340	3'UTR	undefined	sense	Complete	-
LmjF.32F.S2.210	LmjF.32:538842-539420	+	32F	579	LmjF.32.T1375	0.915504	-2.00908	+	unknown	undefined	undefined	sense	Complete	-
LmjF.32F.S2.220	LmjF.32:542748-543409	-	32F	662	LmjF.32.T1390	63.5126	-0.167878	-	LmjF.32.1390	3'UTR	undefined	sense	Complete	-
LmjF.32F.S2.230	LmjF.32:585263-585790	-	32F	528	LmjF.32.T1490	79.8325	-0.0685583	-	LmjF.32.1490	3'UTR	undefined	sense	Complete	-
LmjF.32F.S2.240	LmjF.32:594742-595306	-	32F	565	LmjF.32.TncRNA1	37.6158	-0.395368	-	LmjF.32.ncRNA1	3'UTR	undefined	sense	Complete	-
LmjF.32F.S2.250	LmjF.32:639673-640214	+	32F	542	LmjF.32.T1635	54.9396	-0.230853	-	LmjF.32.1635	3'UTR	undefined	antisense	Complete	-
LmjF.32.S2.260	LmjF.32:658500-658902	-	Orphan	403	LmjF.32.T1690	61.4142	-0.182469	-	LmjF.32.1690	3'UTR	undefined	sense	Complete	-
LmjF.32G.S2.270	LmjF.32:724002-724454	-	32G	453	LmjF.32.T1870	41.5322	-0.352353	-	LmjF.32.1870	3'UTR	undefined	sense	Truncated	-
LmjF.32G.S2.280	LmjF.32:732367-732922	-	32G	556	LmjF.32.T1880	21.1351	-0.645734	-	LmjF.32.1880	3'UTR	undefined	sense	Complete	-
LmjF.32G.S2.290	LmjF.32:750428-750967	-	32G	540	LmjF.32.T1920	75.9848	-0.0900111	-	LmjF.32.1920	3'UTR	undefined	sense	Complete	-
LmjF.32G.S2.300	LmjF.32:753628-754180	-	32G	553	LmjF.32.T1925	29.3032	-0.503823	-	unknown	undefined	undefined	sense	Complete	-
LmjF.32.S2.310	LmjF.32:767306-767874	-	Orphan	569	LmjF.32.T1960	75.7413	-0.0914053	-	LmjF.32.1960	3'UTR	undefined	sense	Complete	-
LmjF.32.S2.320	LmjF.32:770694-771101	-	Orphan	408	-	-	0	-	-	IR	undefined	sense	Complete	-
LmjF.32H.S2.330	LmjF.32:773746-774175	-	32H	430	LmjF.32.T1968	17.2733	-0.733363	-	unknown	undefined	undefined	sense	Truncated	-
LmjF.32H.S2.340	LmjF.32:791656-792232	-	32H	577	LmjF.32.T2030	99.3787	0.0265555	-	LmjF.32.2030	3'UTR	poly-A site	sense	Complete	-
LmjF.32H.S2.350	LmjF.32:799791-800331	-	32H	541	LmjF.32.T2050	36.1406	-0.412742	-	LmjF.32.2050	3'UTR	undefined	sense	Complete	-
LmjF.32H.S2.360	LmjF.32:806111-806651	-	32H	541	LmjF.32.T2070	42.15	-0.345941	-	LmjF.32.2070	3'UTR	poly-A site	sense	Complete	-
LmjF.32H.S2.370	LmjF.32:825336-825916	+	32H	581	LmjF.32.T2120	55.892	-0.223388	-	LmjF.32.2120	3'UTR	poly-A site	antisense	Complete	-
LmjF.32I.S2.380	LmjF.32:879071-879651	-	32I	581	LmjF.32.T2248	27.0585	-0.538434	-	unknown	undefined	undefined	sense	Complete	-
LmjF.32I.S2.390	LmjF.32:888144-888727	-	32I	584	LmjF.32.T2255	44.0502	-0.32679	-	unknown	undefined	undefined	sense	Complete	-
LmjF.32J.S2.400	LmjF.32:917422-917923	-	32J	502	LmjF.32.T2337	54.7114	-0.232661	-	unknown	undefined	undefined	sense	Complete	-
LmjF.32J.S2.410	LmjF.32:935483-936082	+	32J	600	LmjF.32.T2400	70.6385	-0.121697	-	LmjF.32.2400	3'UTR	poly-A site	antisense	Complete	-
LmjF.32J.S2.420	LmjF.32:950227-950826	-	32J	600	LmjF.32.T2420	23.615	-0.59755	-	LmjF.32.2420	3'UTR	undefined	sense	Complete	-
LmjF.32K.S2.430	LmjF.32:989617-990210	-	32K	594	LmjF.32.T2530	43.2508	-0.334744	-	LmjF.32.2530	3'UTR	undefined	sense	Complete	-
LmjF.32K.S2.440	LmjF.32:1015892-1016485	-	32K	594	LmjF.32.T2605	30.9971	-0.479417	-	unknown	undefined	undefined	sense	Complete	-
LmjF.32.S2.450	LmjF.32:1127091-1127609	-	Orphan	519	LmjF.32.T2870	59.5503	-0.195854	-	LmjF.32.2870	3'UTR	undefined	sense	Complete	-
LmjF.32.S2.460	LmjF.32:1168792-1169158	+	Orphan	367	LmjF.32.T2986	9.12546	-1.01048	.	unknown	SSRd	undefined	undefined	Complete	-
LmjF.32L.S2.470	LmjF.32:1170178-1170544	+	32L	367	LmjF.32.T2987	0	0	.	unknown	SSRd	undefined	undefined	Truncated	-
LmjF.32L.S2.480	LmjF.32:1192800-1193417	+	32L	618	LmjF.32.T3030	80.2825	-0.0661169	+	LmjF.32.3030	3'UTR	undefined	sense	Complete	-
LmjF.32L.S2.490	LmjF.32:1216813-1217430	-	32L	618	LmjF.32.T3085	8.50873	-1.04087	+	unknown	undefined	undefined	antisense	Complete	-
LmjF.32.S2.500	LmjF.32:1279953-1280511	+	Orphan	559	LmjF.32.T3220	54.4827	-0.23448	+	LmjF.32.3220	3'UTR	undefined	sense	Complete	-
LmjF.32.S2.510	LmjF.32:1400904-1401372	+	Orphan	468	LmjF.32.T3480	45.2269	-0.315342	+	LmjF.32.3480	3'UTR	undefined	sense	Complete	-
LmjF.32M.S2.520	LmjF.32:1554179-1554589	+	32M	411	LmjF.32.T3880	28.5756	-0.514743	+	LmjF.32.3880	3'UTR	undefined	sense	Complete	-
LmjF.32M.S2.530	LmjF.32:1590770-1591129	+	32M	409	LmjF.32.T3960	81.9567	-0.0571535	+	LmjF.32.3960	3'UTR	undefined	sense	Complete	-
LmjF.33A.S2.010	LmjF.33:8044-8656	+	33A	613	LmjF.33.T0030-0040	67.1363	-0.14378	-	LmjF.33.0030|LmjF.33.0040	3'UTR	undefined	antisense	Complete	-
LmjF.33A.S2.020	LmjF.33:35827-36440	-	33A	614	LmjF.33.T0160	70.6288	-0.121756	-	LmjF.33.0160	3'UTR	undefined	sense	Complete	-
LmjF.33A.S2.030	LmjF.33:45264-45875	-	33A	612	LmjF.33.T0190	56.6395	-0.217619	-	LmjF.33.0190	3'UTR	undefined	sense	Complete	-
LmjF.33A.S2.040	LmjF.33:47797-48439	-	33A	643	LmjF.33.T0195	25.3304	-0.567096	-	unknown	undefined	undefined	sense	Complete	-
LmjF.33A.S2.050	LmjF.33:82798-83416	-	33A	619	LmjF.33.T0267	-	0	-	unknown	3'UTR	undefined	sense	Complete	-
LmjF.33A.S2.060	LmjF.33:106034-106606	+	33A	573	LmjF.33.T0297	9.71257	-0.983404	.	unknown	undefined	undefined	antisense	Complete	-
LmjF.33B.S2.070	LmjF.33:181185-181800	-	33B	616	LmjF.33.T0385	9.50906	-0.992601	-	unknown	undefined	undefined	sense	Complete	-
LmjF.33B.S2.080	LmjF.33:193282-193861	-	33B	580	LmjF.33.T0417	36.4006	-0.409629	-	unknown	undefined	undefined	sense	Complete	-
LmjF.33B.S2.090	LmjF.33:206209-206817	-	33B	609	LmjF.33.T0470	45.6208	-0.311575	-	LmjF.33.0470	3'UTR	undefined	sense	Complete	-
LmjF.33B.S2.100	LmjF.33:233545-234181	-	33B	637	LmjF.33.T0540	24.5378	-0.580902	-	LmjF.33.0540	undefined	undefined	sense	Complete	-
LmjF.33B.S2.110	LmjF.33:244398-245034	-	33B	637	LmjF.33.T0560	41.6128	-0.351512	-	LmjF.33.0560	3'UTR	undefined	sense	Complete	-
LmjF.33B.S2.120	LmjF.33:247357-247987	-	33B	631	LmjF.33.T0565	77.5748	-0.0810175	-	LmjF.33.0565	3'UTR	undefined	sense	Complete	-
LmjF.33B.S2.130	LmjF.33:263638-264254	-	33B	617	LmjF.33.T0602	43.1329	-0.33593	-	unknown	SSRd	undefined	sense	Complete	-
LmjF.33C.S2.140	LmjF.33:313344-313939	+	33C	596	-	-	0	-	-	IR	undefined	sense	Complete	-
LmjF.33C.S2.150	LmjF.33:332044-332638	+	33C	595	LmjF.33.T0780	41.45	-0.353214	+	LmjF.33.0780	3'UTR	undefined	sense	Complete	-
LmjF.33D.S2.160	LmjF.33:399837-400455	+	33D	619	LmjF.33.T0830	196.912	0.323533	+	LmjF.33.0830	3'UTR	undefined	sense	Complete	-
LmjF.33D.S2.170	LmjF.33:419549-420058	+	33D	510	-	-	0	-	-	IR	undefined	antisense	Truncated at 5’	-
LmjF.33D.S2.180	LmjF.33:428701-429349	+	33D	649	LmjF.33.T0935	44.9281	-0.31822	+	LmjF.33.0935	3'UTR	undefined	sense	Complete	-
LmjF.33D.S2.190	LmjF.33:440954-441524	+	33D	571	LmjF.33.T0950	89.4714	-0.0190536	+	LmjF.33.0950	3'UTR	undefined	sense	Complete	-
LmjF.33D.S2.200	LmjF.33:463745-464372	+	33D	628	LmjF.33.T1000	73.9579	-0.101754	+	LmjF.33.1000	3'UTR	undefined	sense	Complete	-
LmjF.33.S2.210	LmjF.33:493756-494354	+	Orphan	599	LmjF.33.T1050	176.1	0.275022	+	LmjF.33.1050	3'UTR	undefined	sense	Complete	-
LmjF.33.S2.220	LmjF.33:500924-501559	+	Orphan	636	LmjF.33.T1070	270.28	0.461076	+	LmjF.33.1070	3'UTR	undefined	sense	Complete	-
LmjF.33D.S2.230	LmjF.33:519417-519856	+	33D	463	LmjF.33.T1125	44.9828	-0.317692	+	unknown	undefined	undefined	sense	Truncated at 3’	-
LmjF.33.S2.240	LmjF.33:540507-541102	-	Orphan	596	LmjF.33.T1155	85.247	-0.0400588	+	unknown	undefined	undefined	antisense	Complete	-
LmjF.33.S2.250	LmjF.33:583230-583685	+	Orphan	456	LmjF.33.T1285	40.1012	-0.36758	+	unknown	undefined	poly-A site	sense	Complete	-
LmjF.33E.S2.260	LmjF.33:624213-624656	+	33E	444	LmjF.33.T1380	127.538	0.134902	+	LmjF.33.1380	3'UTR	undefined	sense	Complete	-
LmjF.33E.S2.270	LmjF.33:658245-658688	+	33E	444	LmjF.33.T1440	21.1874	-0.644661	+	LmjF.33.1440	3'UTR	poly-A site	sense	Complete	-
LmjF.33.S2.280	LmjF.33:734558-735142	+	Orphan	585	LmjF.33.T1520	90.6778	-0.0132373	+	LmjF.33.1520	3'UTR	undefined	sense	Complete	-
LmjF.33F.S2.290	LmjF.33:764853-765381	+	33F	529	LmjF.33.T1615	16.9881	-0.740593	.	unknown	undefined	undefined	sense	Complete	-
LmjF.33F.S2.300	LmjF.33:770720-771281	+	33F	562	LmjF.33.T1620	127.113	0.133451	-	LmjF.33.1620	3'UTR	poly-A site	sense	Complete	-
LmjF.33F.S2.310	LmjF.33:781338-781890	+	33F	553	LmjF.33.T1680	68.8144	-0.133059	+	LmjF.33.1680	3'UTR	undefined	sense	Complete	-
LmjF.33F.S2.320	LmjF.33:786279-786842	+	33F	564	LmjF.33.T1690	88.9989	-0.0213533	+	LmjF.33.1690	3'UTR	undefined	sense	Complete	-
LmjF.33F.S2.330	LmjF.33:796836-797369	+	33F	534	LmjF.33.T1710	150.319	0.206275	+	LmjF.33.1710	3'UTR	undefined	sense	Complete	-
LmjF.33F.S2.340	LmjF.33:827055-827596	-	33F	542	LmjF.33.T1830	41.4149	-0.353581	+	LmjF.33.1830	3'UTR	undefined	sense	Complete	-
LmjF.33F.S2.350	LmjF.33:830020-830540	+	33F	521	LmjF.33.T1830	41.4149	-0.353581	+	LmjF.33.1830	3'UTR	undefined	sense	Complete	-
LmjF.33F.S2.360	LmjF.33:837006-837541	+	33F	536	LmjF.33.T1850	59.0604	-0.199442	+	LmjF.33.1850	3'UTR	undefined	sense	Complete	-
LmjF.33F.S2.390	LmjF.33:909849-910346	+	33F	498	LmjF.33.T2020	37.3053	-0.398967	+	LmjF.33.2020	3'UTR	undefined	sense	Complete	-
LmjF.33G.S2.370	LmjF.33:883016-883505	-	33G	490	-	-	0	-	-	IR	undefined	antisense	Complete	-
LmjF.33G.S2.380	LmjF.33:885697-886186	+	33G	490	LmjF.33.T1985	46.5754	-0.302581	+	unknown	undefined	undefined	sense	Complete	-
LmjF.33H.S2.400	LmjF.33:1040888-1041491	+	33H	604	LmjF.33.T2290	52.7816	-0.248255	+	LmjF.33.2290	3'UTR	undefined	sense	Complete	-
LmjF.33H.S2.410	LmjF.33:1043375-1043991	-	33H	617	LmjF.33.T2300	140.545	0.177076	+	LmjF.33.2300	3'UTR	undefined	antisense	Complete	-
LmjF.33H.S2.420	LmjF.33:1059711-1060269	+	33H	559	LmjF.33.T2340	435.719	0.668468	+	LmjF.33.2340	3'UTR	undefined	sense	Complete	-
LmjF.33I.S2.430	LmjF.33:1121641-1122188	-	33I	548	LmjF.33.T2495	53.0763	-0.245837	+	unknown	undefined	undefined	antisense	Complete	-
LmjF.33I.S2.440	LmjF.33:1140972-1141557	+	33I	586	LmjF.33.T2543	8.75616	-1.02842	+	unknown	undefined	undefined	sense	Complete	-
LmjF.33.S2.450	LmjF.33:1144061-1144692	+	Orphan	632	LmjF.33.T2555	203.266	0.337327	-	unknown	undefined	SL-addition site	sense	Complete	-
LmjF.33I.S2.460	LmjF.33:1197053-1197626	+	33I	574	LmjF.33.T2670	75.7714	-0.0912328	+	LmjF.33.2670	3'UTR	undefined	sense	Complete	-
LmjF.33.S2.470	LmjF.33:1301265-1301667	+	Orphan	403	LmjF.33.T2885.01	84.5447	-0.0436516	+	unknown	undefined	undefined	sense	Complete	-
LmjF.33.S2.480	LmjF.33:1339421-1339954	+	Orphan	534	LmjF.33.T2885.20	19.4506	-0.681806	.	unknown	undefined	undefined	sense	Complete	-
LmjF.33.S2.490	LmjF.33:1376322-1376893	+	Orphan	572	LmjF.33.T2905	32.3768	-0.460504	+	LmjF.33.2905	3'UTR	undefined	sense	Complete	-
LmjF.33.S2.500	LmjF.33:1441946-1442209	+	Orphan	264	LmjF.33.T2995	77.3889	-0.0820592	+	unknown	undefined	undefined	sense	Complete	-
LmjF.33J.S2.510	LmjF.33:1460867-1461460	-	33J	594	LmjF.33.T3010	73.2424	-0.105976	+	LmjF.33.3010	3'UTR	undefined	antisense	Complete	-
LmjF.33.S2.520	LmjF.33:1468997-1469569	+	Orphan	573	LmjF.33.T3020	67.0731	-0.14419	+	LmjF.33.3020	3'UTR	poly-A site	sense	Complete	-
LmjF.33J.S2.530	LmjF.33:1487881-1488474	+	33J	594	LmjF.33.T3055	64.6699	-0.160036	+	unknown	undefined	undefined	sense	Complete	-
LmjF.33.S2.540	LmjF.33:1561985-1562278	+	Orphan	294	LmjF.33.T3217	58.576	-0.203018	+	unknown	undefined	undefined	sense	Complete	-
LmjF.34A.S2.010	LmjF.34:2060-2439	-	34A	380	LmjF.34.T0005	22.8066	-0.612677	-	unknown	undefined	undefined	sense	Complete	-
LmjF.34A.S2.020	LmjF.34:3045-3426	+	34A	382	LmjF.34.T0007	31.9242	-0.466618	-	unknown	undefined	undefined	antisense	Complete	-
LmjF.34A.S2.030	LmjF.34:6458-6847	-	34A	390	LmjF.34.T0015	4.72684	-1.29617	.	unknown	SSRd	undefined	undefined	Complete	-
LmjF.34A.S2.040	LmjF.34:11102-11467	-	34A	366	-	-	0	-	-	IR	undefined	antisense	Complete	-
LmjF.34A.S2.050	LmjF.34:24277-24664	+	34A	388	LmjF.34.T0070	206.077	0.343292	+	LmjF.34.0070	3'UTR	undefined	sense	Complete	-
LmjF.34.S2.060	LmjF.34:39279-39614	+	Orphan	336	LmjF.34.T0110	61.63	-0.180946	+	LmjF.34.0110	3'UTR	undefined	sense	Complete	-
LmjF.34B.S2.070	LmjF.34:106680-107132	+	34B	453	LmjF.34.T0290	31.8888	-0.4671	+	LmjF.34.0290	3'UTR	undefined	sense	Complete	-
LmjF.34B.S2.080	LmjF.34:118237-118687	+	34B	451	LmjF.34.T0325	24.5659	-0.580406	+	unknown	undefined	undefined	sense	Complete	-
LmjF.34.S2.090	LmjF.34:230487-231034	+	Orphan	548	LmjF.34.T0550	167.573	0.253467	+	LmjF.34.0550	3'UTR	undefined	sense	Complete	-
LmjF.34C.S2.100	LmjF.34:255514-256096	+	34C	583	LmjF.34.T0600	60.1251	-0.191682	+	LmjF.34.0600	3'UTR	undefined	sense	Complete	-
LmjF.34.S2.110	LmjF.34:282078-282626	+	Orphan	549	LmjF.34.T0645	41.6073	-0.351569	+	unknown	undefined	undefined	sense	Complete	-
LmjF.34C.S2.120	LmjF.34:338070-338665	+	34C	596	LmjF.34.T0755	32.3887	-0.460344	+	unknown	undefined	undefined	sense	Complete	-
LmjF.34C.S2.130	LmjF.34:347660-348262	+	34C	603	LmjF.34.T0780	25.3493	-0.566771	+	LmjF.34.0780	3'UTR	undefined	sense	Complete	-
LmjF.34C.S2.140	LmjF.34:352829-353259	+	34C	431	LmjF.34.T0790	82.1104	-0.0563398	+	LmjF.34.0790	3'UTR	undefined	sense	Truncated at 5’	-
LmjF.34C.S2.150	LmjF.34:358006-358155	+	34C	150	LmjF.34.T0800	120.939	0.111827	+	LmjF.34.0800	3'UTR	undefined	sense	Truncated at 5’	-
LmjF.34C.S2.160	LmjF.34:363076-363684	+	34C	609	LmjF.34.T0810	42.8654	-0.338631	+	LmjF.34.0810	3'UTR	undefined	sense	Complete	-
LmjF.34C.S2.170	LmjF.34:388180-388712	+	34C	533	LmjF.34.T0880	39.0695	-0.378901	+	LmjF.34.0880	3'UTR	poly-A site	sense	Complete	-
LmjF.34C.S2.180	LmjF.34:393004-393605	+	34C	602	LmjF.34.T0897	105.687	0.0532832	+	unknown	undefined	undefined	sense	Complete	-
LmjF.34C.S2.190	LmjF.34:407166-407751	+	34C	586	LmjF.34.T0940	68.1392	-0.137341	+	LmjF.34.0940	3'UTR	undefined	sense	Complete	-
LmjF.34D.S2.200	LmjF.34:428559-429175	+	34D	617	LmjF.34.T0983	180.2	0.285016	+	unknown	undefined	undefined	sense	Complete	-
LmjF.34D.S2.210	LmjF.34:465695-466317	-	34D	623	LmjF.34.T1055	69.1123	-0.131183	+	unknown	undefined	undefined	antisense	Complete	-
LmjF.34D.S2.220	LmjF.34:471550-471710	-	34D	161	LmjF.34.T1070	10.0558	-0.968319	-	LmjF.34.1070	3'UTR|SSRc	undefined	sense	Truncated at 3’	-
LmjF.34E.S2.230	LmjF.34:526703-527252	-	34E	550	LmjF.34.T1170	105.195	0.0512573	-	LmjF.34.1170	3'UTR	undefined	sense	Complete	-
LmjF.34E.S2.240	LmjF.34:531113-531786	-	34E	674	LmjF.34.T1175	108.271	0.0637751	-	LmjF.34.1175	3'UTR	undefined	sense	Complete	-
LmjF.34.S2.250	LmjF.34:561407-561642	+	Orphan	250	-	-	0	-	-	IR	undefined	antisense	Complete	-
LmjF.34E.S2.260	LmjF.34:585993-586654	-	34E	662	LmjF.34.T1310	92.0169	-0.00687029	-	LmjF.34.1310	3'UTR	undefined	sense	Complete	-
LmjF.34.S2.270	LmjF.34:679623-680128	-	Orphan	506	LmjF.34.T1500	67.8042	-0.139481	-	LmjF.34.1500	3'UTR	undefined	sense	Complete	-
LmjF.34F.S2.280	LmjF.34:878081-878628	+	34F	548	LmjF.34.T2010	43.9548	-0.327732	-	LmjF.34.2010	3'UTR	undefined	antisense	Complete	-
LmjF.34.S2.290	LmjF.34:915588-915871	-	Orphan	284	LmjF.34.T2075	81.5669	-0.0592242	-	unknown	undefined	undefined	sense	Complete	-
LmjF.34F.S2.300	LmjF.34:968860-969284	-	34F	425	LmjF.34.T2185	55.5864	-0.22577	-	unknown	undefined	undefined	sense	Truncated at 5’	-
LmjF.34F.S2.310	LmjF.34:982320-982863	-	34F	544	LmjF.34.T2195	45.0195	-0.317338	-	unknown	undefined	undefined	sense	Complete	-
LmjF.34.S2.320	LmjF.34:1019048-1019672	-	Orphan	625	LmjF.34.T2280	49.6807	-0.27455	-	LmjF.34.2280	3'UTR	poly-A site	sense	Complete	-
LmjF.34G.S2.330	LmjF.34:1039583-1040018	-	34G	436	LmjF.34.T2360	79.2303	-0.0718465	-	LmjF.34.2360	3'UTR	undefined	sense	Truncated at 3’	-
LmjF.34G.S2.340	LmjF.34:1062871-1063398	-	34G	528	LmjF.34.T2410	49.305	-0.277847	-	LmjF.34.2410	3'UTR	poly-A site	sense	Complete	-
LmjF.34G.S2.350	LmjF.34:1083894-1084451	+	34G	558	LmjF.34.T2453	0	0	-	unknown	undefined	undefined	antisense	Complete	-
LmjF.34G.S2.360	LmjF.34:1099422-1099949	-	34G	528	LmjF.34.T2479	45.7256	-0.310579	-	LmjF.34.2479	3'UTR	undefined	sense	Complete	-
LmjF.34G.S2.370	LmjF.34:1155029-1155320	-	34G	292	LmjF.34.T2535	17.8006	-0.720303	.	unknown	SSRd	undefined	undefined	Truncated at both ends	-
LmjF.34H.S2.380	LmjF.34:1219017-1219576	-	34H	560	LmjF.34.T2650	58.1321	-0.206322	+	LmjF.34.2650	3'UTR	poly-A site	antisense	Complete	-
LmjF.34H.S2.390	LmjF.34:1257557-1258104	+	34H	548	LmjF.34.T2745	77.5193	-0.0813281	+	unknown	undefined	undefined	sense	Complete	-
LmjF.34H.S2.400	LmjF.34:1265116-1265783	+	34H	668	LmjF.34.T2762	32.2335	-0.46243	+	unknown	undefined	undefined	sense	Complete	-
LmjF.34H.S2.410	LmjF.34:1270762-1271368	+	34H	607	LmjF.34.T2768	9.27123	-1.0036	+	unknown	undefined	undefined	sense	Complete	-
LmjF.34I.S2.420	LmjF.34:1298947-1299570	+	34I	624	LmjF.34.T2820	109.375	0.0681801	+	LmjF.34.2820	3'UTR	undefined	sense	Complete	-
LmjF.34I.S2.430	LmjF.34:1320539-1321120	+	34I	582	LmjF.34.T2910	117.33	0.0986729	+	LmjF.34.2910	3'UTR	undefined	sense	Complete	-
LmjF.34I.S2.440	LmjF.34:1324557-1325163	+	34I	607	LmjF.34.T2915	26.9577	-0.540056	+	unknown	undefined	undefined	sense	Complete	-
LmjF.34I.S2.450	LmjF.34:1330207-1330825	+	34I	619	LmjF.34.T2935	31.3777	-0.474117	+	unknown	undefined	undefined	sense	Complete	-
LmjF.34.S2.460	LmjF.34:1368384-1368884	+	Orphan	501	LmjF.34.T3060	98.7161	0.0236501	+	LmjF.34.3060	3'UTR	undefined	sense	Complete	-
LmjF.34.S2.470	LmjF.34:1393188-1393754	+	Orphan	567	LmjF.34.T3120	113.654	0.0848481	+	LmjF.34.3120	3'UTR	poly-A site	sense	Complete	-
LmjF.34J.S2.480	LmjF.34:1402397-1402888	+	34J	492	-	-	0	-	-	IR	undefined	antisense	Complete	-
LmjF.34J.S2.490	LmjF.34:1405072-1405541	+	34J	480	LmjF.34.T3160	132.844	0.152604	+	LmjF.34.3160	3'UTR	undefined	sense	Complete	-
LmjF.34J.S2.500	LmjF.34:1411247-1411676	+	34J	430	LmjF.34.T3180	59.0664	-0.199397	+	LmjF.34.3180	3'UTR	undefined	sense	Complete	-
LmjF.34J.S2.510	LmjF.34:1419287-1419759	+	34J	473	LmjF.34.T3190	78.5465	-0.075611	+	LmjF.34.3190	3'UTR	undefined	sense	Complete	-
LmjF.34J.S2.520	LmjF.34:1430201-1430713	+	34J	513	LmjF.34.T3220	51.4036	-0.259744	+	LmjF.34.3220	3'UTR	undefined	sense	Complete	-
LmjF.34K.S2.530	LmjF.34:1446691-1447200	+	34K	510	LmjF.34.T3250	148.652	0.201433	+	LmjF.34.3250	3'UTR	undefined	sense	Complete	-
LmjF.34K.S2.540	LmjF.34:1458872-1459381	+	34K	510	LmjF.34.T3285	-	0	+	unknown	3'UTR	poly-A site	sense	Complete	-
LmjF.34.S2.550	LmjF.34:1482958-1483541	+	Orphan	584	LmjF.34.T3380	152.187	0.211639	+	LmjF.34.3380	3'UTR	undefined	sense	Complete	-
LmjF.34.S2.560	LmjF.34:1492700-1492957	+	Orphan	258	LmjF.34.T3390	65.9574	-0.151474	+	LmjF.34.3390	3'UTR	undefined	sense	Complete	-
LmjF.34.S2.570	LmjF.34:1506223-1506751	+	Orphan	529	LmjF.34.T3430	99.8554	0.0286335	+	LmjF.34.3430	3'UTR	undefined	sense	Complete	-
LmjF.34.S2.580	LmjF.34:1560617-1561199	+	Orphan	583	LmjF.34.T3600	184.652	0.295616	+	LmjF.34.3600	3'UTR	undefined	sense	Complete	-
LmjF.34L.S2.590	LmjF.34:1586504-1586829	+	34L	326	LmjF.34.T3665	145.233	0.191326	+	unknown	undefined	undefined	sense	Complete	-
LmjF.34L.S2.600	LmjF.34:1665827-1666152	+	34L	326	LmjF.34.T3890	59.5796	-0.19564	+	LmjF.34.3890	3'UTR	undefined	sense	Complete	-
LmjF.34.S2.610	LmjF.34:1676801-1677351	+	Orphan	551	LmjF.34.T3930	116.749	0.0965148	+	LmjF.34.3930	3'UTR	undefined	sense	Complete	-
LmjF.34M.S2.620	LmjF.34:1696501-1697113	+	34M	613	LmjF.34.T3952	57.7023	-0.209545	+	LmjF.34.3952	3'UTR	undefined	sense	Complete	-
LmjF.34M.S2.630	LmjF.34:1699821-1700432	-	34M	612	LmjF.34.T3955	50.9195	-0.263854	+	LmjF.34.3955	3'UTR	undefined	sense	Complete	-
LmjF.34.S2.640	LmjF.34:1740037-1740618	-	Orphan	582	LmjF.34.T4090	61.249	-0.183639	+	LmjF.34.4090	3'UTR	poly-A site	antisense	Complete	-
LmjF.34N.S2.650	LmjF.34:1799866-1800503	+	34N	638	LmjF.34.T4275	7.26637	-1.10942	+	unknown	undefined	SL-addition site	sense	Complete	-
LmjF.34N.S2.660	LmjF.34:1802289-1802920	+	34N	632	LmjF.34.T4280	42.196	-0.345467	+	LmjF.34.4280	3'UTR	poly-A site	sense	Complete	-
LmjF.34N.S2.670	LmjF.34:1860968-1861556	-	34N	589	LmjF.34.T4610	23.278	-0.603793	+	LmjF.34.4610	3'UTR	undefined	antisense	Complete	-
LmjF.35A.S2.010	LmjF.35:10121-10662	-	35A	542	LmjF.35.T0020	24.3778	-0.583743	-	LmjF.35.0020	5'UTR	undefined	sense	Complete	-
LmjF.35A.S2.020	LmjF.35:45751-46280	-	35A	530	LmjF.35.T0185	13.9716	-0.82549	-	unknown	SSRd	undefined	undefined	Complete	-
LmjF.35A.S2.030	LmjF.35:63293-63813	+	35A	521	LmjF.35.T0230	127.368	0.134322	+	LmjF.35.0230	3'UTR	undefined	sense	Complete	-
LmjF.35.S2.040	LmjF.35:108658-109267	-	Orphan	610	LmjF.35.T0380	88.1228	-0.0256499	+	LmjF.35.0380	3'UTR	undefined	antisense	Complete	-
LmjF.35.S2.050	LmjF.35:280104-280628	+	Orphan	525	LmjF.35.T0570	82.3071	-0.0553004	+	LmjF.35.0570	3'UTR	poly-A site	sense	Complete	-
LmjF.35.S2.060	LmjF.35:335169-335717	+	Orphan	549	LmjF.35.T0700	158.788	0.230079	+	LmjF.35.0700	3'UTR	undefined	sense	Complete	-
LmjF.35.S2.070	LmjF.35:356469-357380	+	Orphan	912	LmjF.35.T0770	71.8057	-0.114579	+	LmjF.35.0770	5'UTR	SL-addition site	sense	Complete	-
LmjF.35B.S2.080	LmjF.35:384244-384510	+	35B	267	LmjF.35.T0825	108.241	0.0636533	+	unknown	undefined	undefined	sense	Complete	-
LmjF.35B.S2.090	LmjF.35:405820-406086	+	35B	267	LmjF.35.T0905	34.6221	-0.431384	+	unknown	undefined	undefined	sense	Complete	-
LmjF.35C.S2.100	LmjF.35:406178-406319	+	35C	142	LmjF.35.T0905	34.6221	-0.431384	+	unknown	undefined	undefined	sense	Truncated at 5’	-
LmjF.35C.S2.110	LmjF.35:436172-436611	+	35C	440	LmjF.35.T0970	491.524	0.720807	+	LmjF.35.0970	3'UTR	undefined	sense	Complete	-
LmjF.35C.S2.120	LmjF.35:447626-448137	-	35C	512	LmjF.35.T1005	-	0	+	unknown	3'UTR	undefined	antisense	Complete	-
LmjF.35C.S2.130	LmjF.35:471028-471544	+	35C	517	LmjF.35.T1027	109.823	0.0699541	+	unknown	undefined	undefined	sense	Complete	-
LmjF.35.S2.140	LmjF.35:491442-491761	-	Orphan	320	LmjF.35.T1050	285.038	0.484165	+	LmjF.35.1050	3'UTR	undefined	antisense	Complete	-
LmjF.35C.S2.150	LmjF.35:494392-494911	-	35C	520	LmjF.35.T1060	62.0931	-0.177694	+	LmjF.35.1060	3'UTR	undefined	antisense	Complete	-
LmjF.35.S2.160	LmjF.35:516302-516762	-	Orphan	461	LmjF.35.T1130	87.3298	-0.0295755	+	LmjF.35.1130	3'UTR	poly-A site	antisense	Complete	-
LmjF.35D.S2.170	LmjF.35:563433-563955	+	35D	523	LmjF.35.T1250	160.412	0.234498	+	LmjF.35.1250	3'UTR	undefined	sense	Complete	-
LmjF.35D.S2.180	LmjF.35:571777-572298	-	35D	522	LmjF.35.T1295	43.2626	-0.334626	+	unknown	undefined	undefined	antisense	Complete	-
LmjF.35D.S2.190	LmjF.35:614043-614539	+	35D	497	LmjF.35.T1420	164.727	0.246028	+	LmjF.35.1420	3'UTR	undefined	sense	Complete	-
LmjF.35E.S2.200	LmjF.35:635792-636304	+	35E	513	LmjF.35.T1460	216.596	0.364912	+	LmjF.35.1460	3'UTR	undefined	sense	Complete	-
LmjF.35E.S2.210	LmjF.35:641744-642179	-	35E	436	-	-	0	-	-	SSRc	undefined	undefined	Complete	-
LmjF.35E.S2.220	LmjF.35:648278-648788	-	35E	511	LmjF.35.T1485	64.684	-0.159941	-	unknown	undefined	undefined	sense	Complete	-
LmjF.35F.S2.230	LmjF.35:678190-678600	-	35F	411	LmjF.35.T1570	82.3478	-0.0550859	-	LmjF.35.1570	3'UTR	undefined	sense	Truncated at 3’	-
LmjF.35F.S2.240	LmjF.35:707573-708131	-	35F	559	LmjF.35.T1650	74.4328	-0.0989739	-	LmjF.35.1650	3'UTR	poly-A site	sense	Complete	-
LmjF.35F.S2.250	LmjF.35:722694-723229	-	35F	536	LmjF.35.T1720	57.3324	-0.212338	-	LmjF.35.1720	3'UTR	undefined	sense	Complete	-
LmjF.35F.S2.260	LmjF.35:728915-729462	-	35F	548	LmjF.35.T1740	169.328	0.257992	-	LmjF.35.1740	3'UTR	undefined	sense	Complete	-
LmjF.35F.S2.270	LmjF.35:743250-743800	+	35F	551	LmjF.35.T1790	59.3244	-0.197505	+	LmjF.35.1790	3'UTR	undefined	sense	Complete	-
LmjF.35F.S2.280	LmjF.35:754567-755097	+	35F	531	LmjF.35.T1830	92.5772	-0.00423377	+	LmjF.35.1830	3'UTR	poly-A site	sense	Complete	-
LmjF.35G.S2.290	LmjF.35:849690-850270	+	35G	581	LmjF.35.T2080	131.435	0.147972	+	LmjF.35.2080	3'UTR	undefined	sense	Complete	-
LmjF.35G.S2.300	LmjF.35:857012-857592	+	35G	581	LmjF.35.T2085	114.239	0.0870753	+	LmjF.35.2090	3'UTR	poly-A site	sense	Complete	-
LmjF.35.S2.310	LmjF.35:877956-878421	+	Orphan	466	LmjF.35.T2135	139.873	0.174994	+	unknown	undefined	undefined	sense	Complete	-
LmjF.35.S2.320	LmjF.35:952544-953164	+	Orphan	621	LmjF.35.T2320	58.3434	-0.204746	+	LmjF.35.2320	3'UTR	undefined	sense	Complete	-
LmjF.35.S2.330	LmjF.35:982309-982534	-	Orphan	226	LmjF.35.T2385	66.361	-0.148825	+	unknown	undefined	undefined	antisense	Complete	-
LmjF.35.S2.340	LmjF.35:997650-998226	+	Orphan	577	LmjF.35.T2410	88.0337	-0.0260892	+	LmjF.35.2410	3'UTR	undefined	sense	Complete	-
LmjF.35H.S2.350	LmjF.35:1053607-1053932	+	35H	326	LmjF.35.T2540	116.68	0.0962587	+	LmjF.35.2540	3'UTR	undefined	sense	Complete	-
LmjF.35H.S2.360	LmjF.35:1087585-1087910	+	35H	326	LmjF.35.T2680	247.923	0.423579	-	LmjF.35.2680	3'UTR	undefined	antisense	Complete	-
LmjF.35.S2.370	LmjF.35:1110523-1111069	-	Orphan	547	LmjF.35.T2730	196.028	0.32158	-	LmjF.35.2730	3'UTR	undefined	sense	Complete	-
LmjF.35I.S2.380	LmjF.35:1133107-1133559	-	35I	463	LmjF.35.T2780	148.558	0.201157	-	LmjF.35.2780	3'UTR	undefined	sense	Complete	-
LmjF.35I.S2.390	LmjF.35:1148999-1149461	-	35I	463	LmjF.35.T2795	85.5458	-0.0385395	-	unknown	undefined	undefined	sense	Complete	-
LmjF.35.S2.400	LmjF.35:1191161-1191734	-	Orphan	574	LmjF.35.T2920	87.9077	-0.0267111	-	LmjF.35.2920	3'UTR	undefined	sense	Complete	-
LmjF.35J.S2.410	LmjF.35:1326424-1327018	-	35J	595	LmjF.35.T3225	388.012	0.618107	-	unknown	undefined	undefined	sense	Complete	-
LmjF.35J.S2.420	LmjF.35:1356555-1357188	+	35J	634	LmjF.35.T3330	94.9427	0.0067236	-	LmjF.35.3330	3'UTR	undefined	antisense	Complete	-
LmjF.35J.S2.430	LmjF.35:1362567-1363111	-	35K	545	LmjF.35.T3340	271.448	0.462949	-	LmjF.35.3340	3'UTR	undefined	sense	Complete	-
LmjF.35K.S2.440	LmjF.35:1396995-1397440	-	35K	446	LmjF.35.T3450	71.9771	-0.113544	-	LmjF.35.3450	3'UTR	undefined	sense	Complete	-
LmjF.35K.S2.450	LmjF.35:1405089-1405434	+	35K	346	LmjF.35.T3475	13.2536	-0.848404	-	unknown	undefined	undefined	antisense	Truncated at 3’	-
LmjF.35K.S2.460	LmjF.35:1407417-1407868	-	35K	452	LmjF.35.T3480	59.8537	-0.193647	-	LmjF.35.3480	3'UTR	undefined	sense	Complete	-
LmjF.35L.S2.470	LmjF.35:1445478-1445834	-	35L	357	LmjF.35.T3570	253.544	0.433316	-	LmjF.35.3570	3'UTR	undefined	sense	Complete	-
LmjF.35L.S2.480	LmjF.35:1451294-1451665	-	35L	372	LmjF.35.T3580	46.7359	-0.301088	-	LmjF.35.3580	3'UTR	poly-A site	sense	Complete	-
LmjF.35L.S2.490	LmjF.35:1464795-1465120	-	35L	326	LmjF.35.T3620	261.676	0.447026	-	LmjF.35.3620	3'UTR	poly-A site	sense	Complete	-
LmjF.35L.S2.500	LmjF.35:1487007-1487379	-	35L	373	LmjF.35.T3680	98.0155	0.0205567	-	LmjF.35.3680	3'UTR	poly-A site	sense	Complete	-
LmjF.35.S2.510	LmjF.35:1543147-1543692	-	Orphan	546	-	-	0	-	-	SSRd	undefined	undefined	Complete	-
LmjF.35.S2.520	LmjF.35:1567004-1567563	+	Orphan	650	LmjF.35.T3965	71.2553	-0.117921	+	unknown	undefined	SL-addition site	sense	Complete	-
LmjF.35.S2.530	LmjF.35:1630735-1631346	+	Orphan	612	LmjF.35.T4090	98.1503	0.0211538	+	LmjF.35.4090	3'UTR	poly-A site	sense	Complete	-
LmjF.35M.S2.540	LmjF.35:1697290-1698113	+	35M	824	LmjF.35.T4220	37.6434	-0.395049	+	LmjF.35.4220	3'UTR	undefined	sense	Complete	-
LmjF.35M.S2.550	LmjF.35:1713374-1714197	-	35M	824	LmjF.35.T4245	30.922	-0.48047	+	unknown	undefined	undefined	antisense	Complete	-
LmjF.35N.S2.560	LmjF.35:1788563-1789097	+	35N	535	LmjF.35.T4450	55.8584	-0.22365	+	LmjF.35.4450	3'UTR	undefined	sense	Internal gap	-
LmjF.35N.S2.570	LmjF.35:1811462-1812115	+	35N	654	LmjF.35.T4535	26.1824	-0.552729	+	unknown	undefined	undefined	sense	Complete	-
LmjF.35N.S2.580	LmjF.35:1838724-1839348	+	35N	625	LmjF.35.T4630	129.191	0.140495	+	LmjF.35.4630	3'UTR	undefined	sense	Complete	-
LmjF.35N.S2.590	LmjF.35:1851082-1851718	+	35N	637	LmjF.35.T4680	54.5192	-0.234189	+	LmjF.35.4680	3'UTR	poly-A site	sense	Complete	-
LmjF.35N.S2.600	LmjF.35:1872494-1873073	-	35N	580	LmjF.35.T4790	134.319	0.157399	+	LmjF.35.4790	3'UTR	undefined	antisense	Complete	-
LmjF.35N.S2.610	LmjF.35:1884810-1885295	+	35N	486	LmjF.35.T4820	106.721	0.0575117	+	LmjF.35.4820	3'UTR	poly-A site	sense	Internal gap	-
LmjF.35O.S2.620	LmjF.35:1913346-1913675	+	35O	330	LmjF.35.T4915	55.4486	-0.226847	+	unknown	undefined	undefined	sense	Truncated at 5’	-
LmjF.35N.S2.630	LmjF.35:1921611-1922096	+	35N	486	LmjF.35.T4940	151.367	0.209294	+	LmjF.35.4940	3'UTR	undefined	sense	Complete	-
LmjF.35O.S2.640	LmjF.35:1961030-1961692	+	35O	663	LmjF.35.T5010	112.047	0.078662	+	LmjF.35.5010	3'UTR	undefined	sense	Complete	-
LmjF.35O.S2.650	LmjF.35:1976283-1976941	+	35O	659	LmjF.35.T5050	73.6087	-0.103809	+	LmjF.35.5050	3'UTR	undefined	sense	Complete	-
LmjF.35O.S2.660	LmjF.35:1983430-1984084	+	35O	655	LmjF.35.T5077	159.115	0.230973	+	unknown	undefined	undefined	sense	Complete	-
LmjF.35O.S2.670	LmjF.35:1987492-1988046	+	35O	555	-	-	0	-	-	IR	undefined	sense	Complete	-
LmjF.35P.S2.680	LmjF.35:2019694-2020217	+	35P	524	LmjF.35.T5190	88.8516	-0.0220727	+	LmjF.35.5190	3'UTR	poly-A site	sense	Complete	-
LmjF.35P.S2.690	LmjF.35:2022256-2022779	+	35P	524	LmjF.35.T5200	79.4476	-0.0706572	+	LmjF.35.5200	3'UTR	undefined	sense	Complete	-
LmjF.36A.S2.010	LmjF.36:47639-48141	-	36A	503	LmjF.36.T0145	75.5668	-0.0924071	-	unknown	undefined	undefined	sense	Complete	-
LmjF.36A.S2.020	LmjF.36:68903-69485	-	36A	583	LmjF.36.T0230	148.993	0.202429	-	LmjF.36.0230	3'UTR	poly-A site	sense	Complete	-
LmjF.36A.S2.030	LmjF.36:77593-78168	-	36A	576	LmjF.36.T0260	94.9732	0.00686315	-	LmjF.36.0260	3'UTR	undefined	sense	Complete	-
LmjF.36.S2.040	LmjF.36:116499-116972	+	Orphan	474	LmjF.36.T0405	52.0009	-0.254727	-	unknown	undefined	undefined	antisense	Complete	-
LmjF.36.S2.050	LmjF.36:208854-209434	+	Orphan	581	LmjF.36.T0710	118.103	0.101523	+	LmjF.36.0710	3'UTR	undefined	sense	Complete	-
LmjF.36B.S2.060	LmjF.36:304759-305077	+	36B	319	LmjF.36.T0840	28.2857	-0.51917	+	LmjF.36.0840	3'UTR	undefined	sense	Complete	-
LmjF.36B.S2.070	LmjF.36:309266-309581	+	36B	316	LmjF.36.T0845	59.6644	-0.195023	+	unknown	undefined	undefined	sense	Complete	-
LmjF.36B.S2.080	LmjF.36:318999-319276	-	36B	278	LmjF.36.T0860	36.6057	-0.407189	+	LmjF.36.0860	3'UTR	undefined	antisense	Complete	-
LmjF.36C.S2.090	LmjF.36:346513-346962	+	36C	450	LmjF.36.T0910	22.3302	-0.621844	+	LmjF.36.0910	3'UTR	undefined	sense	Complete	-
LmjF.36C.S2.100	LmjF.36:352407-352856	+	36C	450	LmjF.36.T0925	49.7828	-0.273659	+	unknown	undefined	undefined	sense	Complete	-
LmjF.36.S2.110	LmjF.36:405238-405888	+	Orphan	651	LmjF.36.T1030	47.731	-0.291938	+	LmjF.36.1030	3'UTR	undefined	sense	Complete	-
LmjF.36D.S2.120	LmjF.36:438712-439207	+	36D	496	LmjF.36.T1160	110.143	0.0712184	+	LmjF.36.1160	3'UTR	undefined	sense	Complete	-
LmjF.36D.S2.130	LmjF.36:453325-453791	+	36D	467	LmjF.36.T1220	76.5199	-0.0869636	+	LmjF.36.1220	3'UTR	undefined	sense	Complete	-
LmjF.36D.S2.140	LmjF.36:478864-479327	+	36D	464	LmjF.36.T1300	47.7915	-0.291387	+	LmjF.36.1300	3'UTR	undefined	sense	Complete	-
LmjF.36D.S2.150	LmjF.36:490665-491091	-	36D	427	LmjF.36.T1355	10.9333	-0.931987	+	unknown	undefined	undefined	antisense	Complete	-
LmjF.36D.S2.160	LmjF.36:493344-493770	+	36D	427	LmjF.36.T1359	23.1482	-0.606222	-	LmjF.36.TRNATYR.02	SSRc	undefined	undefined	Complete	-
LmjF.36E.S2.170	LmjF.36:563271-563867	-	36E	597	LmjF.36.T1500	49.3466	-0.277481	-	LmjF.36.1500	3'UTR	poly-A site	sense	Complete	-
LmjF.36E.S2.180	LmjF.36:571111-571578	-	36E	468	LmjF.36.T1520	114.564	0.0883087	-	LmjF.36.1520	3'UTR	undefined	sense	Complete	-
LmjF.36E.S2.190	LmjF.36:583587-584098	-	36E	512	LmjF.36.T1535	40.3	-0.365433	-	unknown	undefined	undefined	sense	Complete	-
LmjF.36E.S2.200	LmjF.36:585775-586343	-	36E	569	LmjF.36.T1540	119.305	0.10592	-	LmjF.36.1540	3'UTR	undefined	sense	Complete	-
LmjF.36E.S2.210	LmjF.36:590519-591025	+	36E	507	LmjF.36.T1543	80.1884	-0.0666267	-	unknown	undefined	undefined	antisense	Complete	-
LmjF.36E.S2.220	LmjF.36:630212-630656	-	36E	445	LmjF.36.T1630	177.528	0.278528	-	LmjF.36.1630	3'UTR	undefined	sense	Complete	-
LmjF.36F.S2.230	LmjF.36:724723-725054	-	36F	332	LmjF.36.T1825	99.6391	0.0276918	-	unknown	undefined	undefined	sense	Complete	-
LmjF.36F.S2.240	LmjF.36:768432-768641	-	36F	210	LmjF.36.T1935	65.9517	-0.151512	-	unknown	undefined	undefined	sense	Truncated at 3’	-
LmjF.36.S2.250	LmjF.36:769754-770247	-	Orphan	494	LmjF.36.T1940	3483.19	1.57124	-	LmjF.36.1940	3'UTR	undefined	sense	Complete	-
LmjF.36F.S2.260	LmjF.36:788173-788503	-	36F	331	LmjF.36.T1995	60.8228	-0.186671	+	unknown	undefined	undefined	antisense	Complete	-
LmjF.36.S2.270	LmjF.36:824344-824905	+	Orphan	562	LmjF.36.T2075	27.2585	-0.535237	+	unknown	undefined	undefined	sense	Complete	-
LmjF.36G.S2.280	LmjF.36:911419-911835	+	36G	417	-	-	0	-	-	IR	undefined	sense	Complete	-
LmjF.36G.S2.290	LmjF.36:933430-933845	+	36G	416	LmjF.36.T2320	76.1347	-0.0891551	+	LmjF.36.2320	3'UTR	undefined	sense	Complete	-
LmjF.36.S2.300	LmjF.36:948643-949065	+	Orphan	423	LmjF.36.T2360	488.388	0.718027	+	LmjF.36.2360	3'UTR	undefined	sense	Complete	-
LmjF.36H.S2.310	LmjF.36:983400-983923	+	36H	524	LmjF.36.T2420	71.8404	-0.114369	+	LmjF.36.2420	3'UTR	undefined	sense	Complete	-
LmjF.36H.S2.320	LmjF.36:997503-998026	+	36H	524	LmjF.36.T2450	108.894	0.066265	+	LmjF.36.2450	3'UTR	undefined	sense	Complete	-
LmjF.36.S2.330	LmjF.36:1026023-1026548	+	Orphan	526	LmjF.36.T2540	105.175	0.0511745	+	LmjF.36.2540	3'UTR	undefined	sense	Complete	-
LmjF.36I.S2.340	LmjF.36:1038540-1038924	-	36I	385	LmjF.36.T2575	47.1506	-0.297251	-	unknown	undefined	undefined	sense	Complete	-
LmjF.36I.S2.350	LmjF.36:1084651-1085035	-	36I	385	LmjF.36.T2655	46.6422	-0.301959	-	unknown	undefined	undefined	sense	Complete	-
LmjF.36J.S2.360	LmjF.36:1110457-1110759	-	36J	303	LmjF.36.T2723	15.0536	-0.793097	-	unknown	undefined	undefined	sense	Truncated at 5’	-
LmjF.36J.S2.370	LmjF.36:1121779-1122180	-	36J	402	LmjF.36.T2750	277.374	0.472327	-	LmjF.36.2750	3'UTR	undefined	sense	Complete	-
LmjF.36J.S2.380	LmjF.36:1130473-1130874	-	36J	402	LmjF.36.T2767	162.685	0.240608	-	unknown	undefined	poly-A site	sense	Complete	-
LmjF.36J.S2.390	LmjF.36:1154366-1154730	-	36J	365	LmjF.36.T2820	109.982	0.0705821	-	LmjF.36.2820	3'UTR	poly-A site	sense	Complete	-
LmjF.36.S2.400	LmjF.36:1301308-1301892	-	Orphan	585	LmjF.36.T3280	76.7406	-0.0857129	-	LmjF.36.3280	3'UTR	undefined	sense	Complete	-
LmjF.36K.S2.410	LmjF.36:1404292-1404878	-	36K	587	LmjF.36.T3630	34.3038	-0.435396	-	LmjF.36.3630	3'UTR	undefined	sense	Complete	-
LmjF.36K.S2.420	LmjF.36:1409795-1410374	+	36K	580	-	-	0	-	-	IR	undefined	antisense	Complete	-
LmjF.36K.S2.430	LmjF.36:1460733-1461278	+	36K	546	LmjF.36.T3810	56.5127	-0.218592	+	LmjF.36.3810	3'UTR	undefined	sense	Complete	-
LmjF.36L.S2.440	LmjF.36:1513969-1514545	-	36L	577	LmjF.36.T3960	39.2075	-0.377369	+	LmjF.36.3960	3'UTR	undefined	antisense	Complete	-
LmjF.36L.S2.450	LmjF.36:1529758-1530340	+	36L	583	LmjF.36.TncRNA1	48.8197	-0.282143	+	LmjF.36.ncRNA1	undefined	undefined	sense	Complete	-
LmjF.36M.S2.460	LmjF.36:1573128-1573297	+	36M	170	-	-	0	-	-	IR	undefined	sense	Complete	-
LmjF.36M.S2.470	LmjF.36:1604863-1605032	+	36M	170	LmjF.36.T4210	46.3854	-0.304356	+	LmjF.36.4210	3'UTR	undefined	sense	Complete	-
LmjF.36.S2.480	LmjF.36:1627677-1628229	-	Orphan	553	LmjF.36.T4250	11.4474	-0.912032	+	LmjF.36.4250	3'UTR	undefined	antisense	Complete	-
LmjF.36.S2.490	LmjF.36:1671409-1671964	+	Orphan	556	LmjF.36.T4320	38.4435	-0.385915	+	LmjF.36.4320	3'UTR	undefined	sense	Complete	-
LmjF.36N.S2.500	LmjF.36:1764328-1764933	+	36N	606	LmjF.36.T4555	45.1095	-0.31647	+	unknown	undefined	undefined	sense	Complete	-
LmjF.36N.S2.510	LmjF.36:1771711-1772311	+	36N	601	LmjF.36.T4560	56.9252	-0.215434	+	LmjF.36.4560	3'UTR	undefined	sense	Complete	-
LmjF.36.S2.520	LmjF.36:1789853-1790133	+	Orphan	299	LmjF.36.T4620	49.8698	-0.2729	+	LmjF.36.4620	3'UTR	undefined	sense	Complete	-
LmjF.36.S2.530	LmjF.36:1885562-1886140	+	Orphan	579	LmjF.36.T4880	0.78795	-2.07424	+	LmjF.36.4880	3'UTR	poly-A site	sense	Complete	-
LmjF.36.S2.540	LmjF.36:1907646-1908251	+	Orphan	606	LmjF.36.T4930	35.1075	-0.425338	-	LmjF.36.4930	3'UTR	undefined	antisense	Complete	-
LmjF.36.S2.550	LmjF.36:1938615-1939169	-	Orphan	555	LmjF.36.T5000	97.8765	0.0199402	-	LmjF.36.5000	3'UTR	undefined	sense	Complete	-
LmjF.36.S2.560	LmjF.36:1981216-1981788	-	Orphan	573	LmjF.36.T5137	-	0	-	unknown	undefined	undefined	sense	Complete	-
LmjF.36O.S2.570	LmjF.36:2010732-2011161	-	36O	430	LmjF.36.T5220	59.5153	-0.196109	-	LmjF.36.5220	3'UTR	poly-A site	sense	Truncated at 5’	-
LmjF.36O.S2.580	LmjF.36:2081840-2082448	-	36O	609	LmjF.36.T5370	29.1658	-0.505865	-	LmjF.36.5370	3'UTR	undefined	sense	Complete	-
LmjF.36O.S2.590	LmjF.36:2132515-2133169	-	36O	650	LmjF.36.T5510	41.3879	-0.353864	-	LmjF.36.5510	3'UTR	poly-A site	sense	Truncated at 5’	-
LmjF.36.S2.600	LmjF.36:2138047-2138413	-	Orphan	367	LmjF.36.T5520	64.2181	-0.16308	-	LmjF.36.5520	3'UTR	undefined	sense	Complete	-
LmjF.36P.S2.610	LmjF.36:2246328-2246870	-	36P	543	LmjF.36.T5855	19.1498	-0.688573	-	unknown	undefined	undefined	sense	Complete	-
LmjF.36P.S2.620	LmjF.36:2265113-2265642	+	36P	530	LmjF.36.T5900	114.451	0.0878802	-	LmjF.36.5900	3'UTR	undefined	antisense	Complete	-
LmjF.36P.S2.630	LmjF.36:2292455-2292804	-	36P	350	LmjF.36.T5960	92.5331	-0.0044409	-	LmjF.36.5960	3'UTR	undefined	sense	Truncated at 3’	-
LmjF.36.S2.640	LmjF.36:2346594-2347185	-	Orphan	592	LmjF.36.T6095	95.9705	0.0113997	-	unknown	undefined	undefined	sense	Complete	-
LmjF.36.S2.650	LmjF.36:2394609-2395179	-	Orphan	571	LmjF.36.T6230	110.156	0.0712685	-	LmjF.36.6230	3'UTR	undefined	sense	Complete	-
LmjF.36Q.S2.660	LmjF.36:2442229-2442687	-	36Q	459	LmjF.36.T6330	126.895	0.132705	-	LmjF.36.6330	3'UTR	undefined	sense	Complete	-
LmjF.36Q.S2.670	LmjF.36:2471638-2472044	-	36Q	407	LmjF.36.T6365	96.4859	0.0137261	-	unknown	undefined	undefined	sense	Complete	-
LmjF.36.S2.680	LmjF.36:2496595-2497047	-	Orphan	453	LmjF.36.T6460	42.2886	-0.344515	-	LmjF.36.6460	3'UTR	undefined	sense	Complete	-
LmjF.36R.S2.690	LmjF.36:2571597-2572146	-	36R	550	LmjF.36.T6660	31.1961	-0.476637	-	LmjF.36.6660	3'UTR	poly-A site	sense	Complete	-
LmjF.36R.S2.700	LmjF.36:2577810-2578198	-	36R	389	LmjF.36.T6690	136.962	0.165864	-	LmjF.36.6690	3'UTR	undefined	sense	Truncated at 5’	-
LmjF.36R.S2.710	LmjF.36:2585814-2586326	-	36R	513	LmjF.36.T6720	21.2677	-0.643017	-	LmjF.36.6720	3'UTR	undefined	sense	Complete	-
LmjF.36R.S2.720	LmjF.36:2595404-2595951	-	36R	548	LmjF.36.T6745	39.8654	-0.370142	-	unknown	undefined	undefined	sense	Complete	-
LmjF.36R.S2.730	LmjF.36:2602300-2602891	-	36R	592	LmjF.36.T6770	66.8393	-0.145706	-	LmjF.36.6770	3'UTR	undefined	sense	Complete	-
LmjF.36R.S2.740	LmjF.36:2629882-2630440	-	36R	559	LmjF.36.T6825	0	0	-	unknown	undefined	undefined	sense	Complete	-
LmjF.36R.S2.750	LmjF.36:2644831-2645411	-	36R	581	LmjF.36.T6885	32.8938	-0.453624	-	unknown	undefined	undefined	sense	Complete	-
